# Supplementary material for: The Average Body Surface Area of Adult Cancer Patients in the UK: A Multicentre Retrospective Study
Source: PLoS One. 2010 Jan 28;5(1):e8933. doi: 10.1371/journal.pone.0008933 (PMC2812484; doi:10.1371/journal.pone.0008933)
Supplement: Appendix S1 — (0.05 MB XLS) [file pone.0008933.s001.xls]

## Sheet: Calculations
	Pemetrexed vs Docetaxel																				Erlotinib vs Docetaxel
	Submission				Recalculation																Submission				Recalculation
	Pemetrexed				Pemetrexed																Erlotinib				Erlotinib
					Males							Females					Combined
	BSA assumed fixed at	1.7			BSA mean	1.89						BSA mean	1.65				1.818				Assumed # tablets	125			No recalculation required
					SD	0.201514						SD	0.139235
	Assumed vials per cycle	2					Proportion							Proportion							Cost per tablet	54.3667
					Vials	BSA	Cumulative	Per dose				Vials	BSA	Cumulative	Per dose
	Assumed cycles	4.39245																			Drug cost per patient	6795.83
					0	0	3.33072e-21					0	0	1.07022e-32
	Cost per vial	800			1	1	5.01429e-06	5.01429e-06				1	1	1.51808e-06	1.51808e-06
					2	2	0.707421	0.707416				2	2	0.994027	0.994025
	Drug cost per patient	7027.92			3	3	1	0.292579				3	3	1	0.00597307
					4	4	1	1.81169e-08				4	4	1	0
					5	5	1	0				5	5	1	0
					6	6	1	0				6	6	1	0
					Vials per cycle	2.29257						Vials per cycle	2.00597
					Assumed cycles	4.39245						Assumed cycles	4.39245
					Cost per vial	800						Cost per vial	800
																		Change
					Drug cost per patient	8056.02						Drug cost per patient	7048.91				7753.89	725.961
	Docetaxel				Docetaxel																Docetaxel				Docetaxel
					Males							Females					Combined								Males							Females					Combined
	BSA assumed fixed at	1.7			BSA mean	1.89						BSA mean	1.65				1.818				BSA assumed fixed at	1.7			BSA mean	1.89						BSA mean	1.65				1.818
					SD	0.201514						SD	0.139235												SD	0.201514						SD	0.139235
	Assumed vials:																				Assumed vials:
	80mg	1					Proportion		Vials					Proportion		Vials					80mg	1					Proportion		Vials							Vials
	20mg	3			20mg units	BSA	Cumulative	Per dose	80mg	20mg		20mg units	BSA	Cumulative	Per dose	80mg	20mg				20mg	3			20mg units	BSA	Cumulative	Per dose	80mg	20mg		20mg units	BSA	Cum Proportion		80mg	20mg
	Assumed cycles	3.93116			0	0	3.33072e-21					0	0	1.07022e-32							Assumed cycles	4.82			0	0	3.33072e-21					0	0	1.07022e-32
					1	0.266667	3.95234e-16	3.95231e-16	0	1		1	0.266667	1.46259e-23	1.46259e-23	0	1								1	0.266667	3.95234e-16	3.95231e-16	0	1		1	0.266667	1.46259e-23	1.46259e-23	0	1
	Cost per vial				2	0.533333	8.34701e-12	8.34661e-12	0	2		2	0.533333	5.28726e-16	5.28726e-16	0	2				Cost per vial				2	0.533333	8.34701e-12	8.34661e-12	0	2		2	0.533333	5.28726e-16	5.28726e-16	0	2
	80mg	534.75			3	0.8	3.16816e-08	3.16732e-08	0	3		3	0.8	5.14724e-10	5.14724e-10	0	3				80mg	534.75			3	0.8	3.16816e-08	3.16732e-08	0	3		3	0.8	5.14724e-10	5.14724e-10	0	3
	20mg	162.75			4	1.06667	2.19694e-05	2.19377e-05	1	0		4	1.06667	1.39753e-05	1.39748e-05	1	0				20mg	162.75			4	1.06667	2.19694e-05	2.19377e-05	1	0		4	1.06667	1.39753e-05	1.39748e-05	1	0
					5	1.33333	0.00286877	0.0028468	1	1		5	1.33333	0.0114731	0.0114592	1	1								5	1.33333	0.00286877	0.0028468	1	1		5	1.33333	0.0114731	0.0114592	1	1
	Drug cost per patient	4021.58			6	1.6	0.0750607	0.072192	1	2		6	1.6	0.359758	0.348285	1	2				Drug cost per patient	4930.86			6	1.6	0.0750607	0.072192	1	2		6	1.6	0.359758	0.348285	1	2
					7	1.86667	0.45391	0.378849	1	3		7	1.86667	0.94016	0.580402	1	3								7	1.86667	0.45391	0.378849	1	3		7	1.86667	0.94016	0.580402	1	3
					8	2.13333	0.886385	0.432475	2	0		8	2.13333	0.999741	0.0595809	2	0								8	2.13333	0.886385	0.432475	2	0		8	2.13333	0.999741	0.0595809	2	0
	Incremental cost per patient				9	2.4	0.99431	0.107926	2	1		9	2.4	1	0.000258895	2	1				Incremental cost per patient				9	2.4	0.99431	0.107926	2	1		9	2.4	1	0.000258895	2	1
	Assuming BSA =1.7	3006.35			10	2.66667	0.999942	0.00563149	2	2		10	2.66667	1	3.59079e-08	2	2				Assuming BSA =1.7	1864.97			10	2.66667	0.999942	0.00563149	2	2		10	2.66667	1	3.59079e-08	2	2
					11	2.93333	1	5.79541e-05	2	3		11	2.93333	1	1.41998e-13	2	3								11	2.93333	1	5.79541e-05	2	3		11	2.93333	1	1.41998e-13	2	3
					12	3.2	1	1.12423e-07	3	0		12	3.2	1	0	3	0								12	3.2	1	1.12423e-07	3	0		12	3.2	1	0	3	0
							Mean vials used		1.54609	1.40314				Mean vials used		1.05984	2.44949										Mean vials used		1.54609	1.40314				Mean vials used		1.05984	2.44949
							Cost per vial		534.75	162.75				Cost per vial		534.75	162.75										Cost per vial		534.75	162.75				Cost per vial		534.75	162.75
					Drug cost per cycle	1055.13						Drug cost per cycle	965.404												Drug cost per cycle	1055.13						Drug cost per cycle	965.404
					Assumed cycles	3.93116						Assumed cycles	3.93116												Assumed cycles	4.82						Assumed cycles	4.82
																		Change																				Change
					Drug cost per patient	4147.9						Drug cost per patient	3795.16				4042.07	20.4987							Drug cost per patient	5085.74						Drug cost per patient	4653.25				4955.99	25.1334
															Incremental cost per patient																				Incremental cost per patient
																	3711.81																				1839.84

## Sheet: SurveyNos
	Survey Results
	Lung cancer	Males	Females	Combined
	Mean	1.89	1.65	1.818
	Number	390	331
	LCL	1.87	1.64
	UCL	1.91	1.67
	SD	0.201514	0.139235	0.215262
	Proportions	0.7	0.3
