# Supplementary material for: The Average Body Surface Area of Adult Cancer Patients in the UK: A Multicentre Retrospective Study
Source: PLoS One. 2010 Jan 28;5(1):e8933. doi: 10.1371/journal.pone.0008933 (PMC2812484; doi:10.1371/journal.pone.0008933)
Supplement: Appendix S3 — Body surface area raw data. (0.58 MB XLS) [file pone.0008933.s003.xls]

## Sheet: All Patients
Age	Sex	BSA
33	F	0.99
70	F	1.2
69	F	1.24
69	M	1.24
72	F	1.24
81	F	1.25
64	F	1.25
66	F	1.26
69	F	1.26
57	F	1.27
64	F	1.3
60	F	1.3
57	F	1.31
75	F	1.31
66	F	1.32
43	F	1.32
59	F	1.32
60	F	1.33
65	F	1.33
45	F	1.33
66	F	1.33
50	F	1.34
54	F	1.34
75	F	1.34
63	F	1.35
44	F	1.35
62	F	1.35
51	F	1.36
80	F	1.36
66	F	1.36
57	F	1.36
72	F	1.37
75	F	1.37
78	F	1.37
60	F	1.38
57	F	1.38
57	F	1.38
63	F	1.38
72	F	1.38
60	F	1.38
65	F	1.38
47	F	1.38
76	F	1.38
60	F	1.38
54	F	1.38
60	F	1.38
75	F	1.39
63	F	1.39
51	F	1.39
74	F	1.39
58	F	1.39
84	F	1.39
67	F	1.39
81	F	1.39
63	F	1.39
57	F	1.4
64	F	1.4
74	F	1.4
64	F	1.4
55	F	1.4
75	F	1.4
42	F	1.4
42	F	1.4
63	F	1.4
63	F	1.4
51	F	1.41
60	F	1.41
54	M	1.41
69	F	1.41
60	F	1.41
36	F	1.41
55	F	1.41
68	F	1.41
68	F	1.41
68	F	1.41
70	F	1.41
61	F	1.41
74	F	1.41
73	F	1.41
48	F	1.41
45	F	1.42
78	F	1.42
67	F	1.42
75	F	1.42
57	M	1.42
60	F	1.42
59	F	1.42
48	F	1.42
69	F	1.42
51	F	1.42
57	F	1.42
57	F	1.43
66	F	1.43
39	F	1.43
71	F	1.43
68	F	1.43
72	F	1.43
63	F	1.43
54	M	1.43
57	F	1.43
30	F	1.44
72	F	1.44
33	F	1.44
70	F	1.44
73	F	1.44
67	F	1.44
66	F	1.44
54	F	1.44
75	F	1.44
61	F	1.44
73	F	1.44
69	F	1.44
48	F	1.44
60	F	1.44
51	F	1.44
39	F	1.44
69	M	1.44
54	M	1.45
66	F	1.45
60	F	1.45
39	F	1.45
60	F	1.45
69	F	1.45
76	F	1.45
63	F	1.45
48	F	1.45
23	F	1.45
48	F	1.45
78	F	1.45
66	F	1.45
69	F	1.45
72	F	1.45
72	F	1.45
48	F	1.45
63	F	1.45
57	F	1.45
66	F	1.46
66	F	1.46
75	F	1.46
42	F	1.46
57	F	1.46
57	F	1.46
30	F	1.46
52	F	1.46
42	F	1.46
70	F	1.46
62	F	1.46
50	F	1.46
65	F	1.46
49	F	1.46
60	M	1.46
51	F	1.46
62	F	1.46
60	F	1.46
51	F	1.46
60	M	1.46
51	F	1.46
75	F	1.46
66	F	1.46
63	F	1.46
51	F	1.47
36	F	1.47
36	F	1.47
78	F	1.47
57	F	1.47
69	F	1.47
69	F	1.47
36	F	1.47
78	F	1.47
47	F	1.47
66	F	1.47
82	F	1.47
59	F	1.47
68	F	1.47
58	F	1.47
79	F	1.47
80	F	1.47
86	F	1.47
69	F	1.47
69	F	1.47
48	F	1.47
48	F	1.47
57	F	1.47
69	F	1.47
66	F	1.47
54	F	1.47
54	F	1.47
72	F	1.47
45	F	1.48
48	F	1.48
48	F	1.48
51	F	1.48
54	F	1.48
47	F	1.48
57	F	1.48
54	F	1.48
50	F	1.48
72	F	1.48
56	F	1.48
65	M	1.48
62	F	1.48
51	F	1.48
58	F	1.48
56	F	1.48
69	F	1.48
27	F	1.48
75	F	1.48
57	F	1.48
63	F	1.49
60	F	1.49
75	F	1.49
66	F	1.49
69	F	1.49
54	F	1.49
69	M	1.49
45	F	1.49
69	F	1.49
52	F	1.49
45	F	1.49
50	F	1.49
67	F	1.49
75	F	1.49
67	F	1.49
75	F	1.49
70	F	1.49
66	F	1.49
75	F	1.49
54	F	1.49
60	F	1.49
69	F	1.49
72	F	1.49
66	F	1.49
57	F	1.49
78	M	1.49
63	F	1.49
72	F	1.49
72	F	1.49
54	F	1.5
60	F	1.5
60	F	1.5
51	F	1.5
72	F	1.5
69	F	1.5
63	F	1.5
43	F	1.5
43	F	1.5
62	F	1.5
63	F	1.5
53	F	1.5
69	F	1.5
50	F	1.5
74	F	1.5
61	F	1.5
54	F	1.5
73	F	1.5
61	F	1.5
65	F	1.5
77	F	1.5
72	F	1.5
57	F	1.5
75	F	1.5
69	F	1.5
78	F	1.5
39	F	1.5
54	F	1.5
54	F	1.5
72	F	1.51
72	M	1.51
72	M	1.51
69	F	1.51
63	F	1.51
66	F	1.51
78	F	1.51
44	F	1.51
58	F	1.51
54	F	1.51
59	F	1.51
55	F	1.51
61	F	1.51
84	F	1.51
69	F	1.51
64	F	1.51
64	F	1.51
59	F	1.51
78	F	1.51
54	F	1.51
57	F	1.51
75	F	1.51
66	F	1.51
60	F	1.51
69	F	1.51
60	F	1.51
81	F	1.51
66	F	1.51
69	F	1.51
57	F	1.51
69	F	1.52
57	F	1.52
57	F	1.52
60	F	1.52
75	F	1.52
63	M	1.52
39	F	1.52
63	F	1.52
63	F	1.52
69	F	1.52
42	F	1.52
72	F	1.52
71	F	1.52
51	F	1.52
44	F	1.52
57	F	1.52
56	F	1.52
70	F	1.52
44	F	1.52
72	F	1.52
61	M	1.52
39	F	1.52
61	F	1.52
64	F	1.52
68	F	1.52
66	F	1.52
52	F	1.52
68	F	1.52
76	F	1.52
78	M	1.52
57	F	1.52
54	F	1.52
60	F	1.52
72	M	1.52
54	F	1.53
48	F	1.53
66	F	1.53
66	F	1.53
66	F	1.53
57	F	1.53
66	F	1.53
39	F	1.53
57	F	1.53
51	F	1.53
60	F	1.53
45	F	1.53
48	F	1.53
58	F	1.53
73	F	1.53
51	F	1.53
71	F	1.53
74	M	1.53
62	M	1.53
70	F	1.53
75	F	1.53
39	F	1.53
42	F	1.53
63	F	1.53
78	F	1.53
69	F	1.53
51	F	1.54
39	F	1.54
42	F	1.54
63	M	1.54
60	F	1.54
69	F	1.54
63	F	1.54
66	F	1.54
69	F	1.54
57	F	1.54
57	F	1.54
66	F	1.54
63	F	1.54
60	F	1.54
57	F	1.54
63	F	1.54
76	F	1.54
91	F	1.54
60	M	1.54
57	M	1.54
66	F	1.54
57	F	1.54
69	F	1.54
68	F	1.54
46	F	1.54
69	F	1.54
64	F	1.54
61	F	1.54
78	F	1.54
72	F	1.54
81	F	1.54
60	F	1.54
57	F	1.54
57	F	1.54
54	F	1.54
60	F	1.54
57	F	1.54
30	F	1.54
69	F	1.55
30	F	1.55
39	F	1.55
69	F	1.55
63	F	1.55
60	F	1.55
66	F	1.55
60	F	1.55
57	M	1.55
51	F	1.55
63	M	1.55
57	M	1.55
39	F	1.55
48	F	1.55
40	F	1.55
53	F	1.55
63	F	1.55
50	F	1.55
50	F	1.55
41	F	1.55
67	F	1.55
70	F	1.55
66	F	1.55
52	F	1.55
57	F	1.55
56	F	1.55
60	F	1.55
43	F	1.55
55	F	1.55
57	F	1.55
50	M	1.55
63	M	1.55
73	M	1.55
63	F	1.55
72	F	1.55
84	F	1.55
42	F	1.55
63	F	1.55
69	F	1.55
63	F	1.55
51	F	1.55
48	F	1.55
57	F	1.55
63	M	1.56
54	F	1.56
72	F	1.56
75	F	1.56
42	F	1.56
63	F	1.56
57	M	1.56
57	M	1.56
65	F	1.56
66	F	1.56
76	F	1.56
74	F	1.56
40	F	1.56
69	F	1.56
55	M	1.56
61	F	1.56
82	M	1.56
48	M	1.56
70	F	1.56
71	F	1.56
74	F	1.56
69	F	1.56
56	F	1.56
74	F	1.56
57	F	1.56
54	F	1.56
60	F	1.56
86	F	1.56
73	F	1.56
40	F	1.56
69	F	1.56
69	F	1.56
42	F	1.56
69	F	1.56
54	F	1.56
27	F	1.56
42	F	1.56
63	F	1.56
84	F	1.56
75	F	1.56
75	F	1.56
57	F	1.56
48	F	1.56
51	F	1.56
57	F	1.56
36	F	1.56
69	F	1.56
66	F	1.56
54	F	1.56
63	F	1.57
75	F	1.57
69	F	1.57
60	F	1.57
63	F	1.57
39	F	1.57
72	M	1.57
54	F	1.57
33	F	1.57
48	F	1.57
42	F	1.57
74	F	1.57
50	F	1.57
61	F	1.57
83	F	1.57
75	M	1.57
42	M	1.57
64	M	1.57
66	F	1.57
60	F	1.57
76	M	1.57
55	M	1.57
64	F	1.57
64	F	1.57
70	F	1.57
22	F	1.57
77	M	1.57
69	F	1.57
66	F	1.57
39	F	1.57
72	M	1.57
60	F	1.57
63	F	1.57
48	M	1.57
66	F	1.57
45	F	1.57
63	F	1.57
57	F	1.57
72	F	1.57
63	M	1.57
57	F	1.58
69	F	1.58
72	M	1.58
72	F	1.58
60	F	1.58
60	F	1.58
72	F	1.58
63	F	1.58
54	M	1.58
60	F	1.58
27	F	1.58
45	F	1.58
57	F	1.58
45	F	1.58
48	F	1.58
78	F	1.58
76	F	1.58
54	F	1.58
52	F	1.58
70	F	1.58
57	F	1.58
67	F	1.58
56	F	1.58
53	F	1.58
74	F	1.58
59	F	1.58
73	F	1.58
61	F	1.58
74	F	1.58
50	F	1.58
55	F	1.58
65	M	1.58
51	F	1.58
63	M	1.58
66	F	1.58
66	F	1.58
66	F	1.58
63	M	1.58
63	M	1.58
69	F	1.58
51	F	1.58
63	F	1.58
69	F	1.58
60	F	1.58
60	F	1.58
57	F	1.58
54	F	1.58
60	F	1.58
72	F	1.58
57	F	1.58
66	F	1.58
39	F	1.58
69	F	1.58
57	F	1.58
48	F	1.59
45	F	1.59
66	F	1.59
63	F	1.59
51	F	1.59
63	F	1.59
48	F	1.59
51	M	1.59
54	F	1.59
54	F	1.59
48	F	1.59
66	F	1.59
67	F	1.59
67	F	1.59
55	F	1.59
61	F	1.59
48	F	1.59
76	F	1.59
40	F	1.59
56	F	1.59
69	F	1.59
75	F	1.59
73	F	1.59
70	F	1.59
47	M	1.59
72	F	1.59
54	M	1.59
64	M	1.59
64	F	1.59
59	F	1.59
72	F	1.59
72	F	1.59
59	F	1.59
59	F	1.59
76	F	1.59
75	M	1.59
78	F	1.59
54	F	1.59
57	F	1.59
54	F	1.59
48	F	1.59
57	F	1.59
75	F	1.59
63	F	1.6
72	F	1.6
54	F	1.6
48	F	1.6
48	F	1.6
75	F	1.6
69	F	1.6
63	M	1.6
42	F	1.6
60	F	1.6
63	F	1.6
72	F	1.6
51	F	1.6
57	F	1.6
45	F	1.6
69	M	1.6
66	F	1.6
60	F	1.6
50	F	1.6
49	F	1.6
31	F	1.6
69	F	1.6
74	M	1.6
76	M	1.6
72	F	1.6
83	F	1.6
49	M	1.6
54	M	1.6
69	M	1.6
32	M	1.6
54	F	1.6
74	F	1.6
58	F	1.6
70	F	1.6
79	F	1.6
42	F	1.6
45	F	1.6
63	F	1.6
63	M	1.6
48	F	1.6
60	M	1.6
42	F	1.6
36	F	1.6
36	F	1.6
57	F	1.6
57	F	1.6
48	F	1.61
66	F	1.61
51	F	1.61
63	F	1.61
45	F	1.61
69	M	1.61
45	F	1.61
63	F	1.61
60	F	1.61
66	F	1.61
81	F	1.61
78	F	1.61
48	F	1.61
48	F	1.61
78	F	1.61
57	F	1.61
53	F	1.61
63	F	1.61
56	F	1.61
58	F	1.61
51	F	1.61
68	F	1.61
72	F	1.61
43	F	1.61
56	F	1.61
77	F	1.61
56	F	1.61
81	F	1.61
78	F	1.61
51	F	1.61
56	F	1.61
75	F	1.61
81	M	1.61
39	F	1.61
67	M	1.61
47	F	1.61
61	F	1.61
70	F	1.61
43	F	1.61
67	F	1.61
66	F	1.61
73	F	1.61
66	F	1.61
82	F	1.61
51	F	1.61
54	F	1.61
42	F	1.61
57	F	1.61
66	M	1.61
63	F	1.61
45	F	1.61
54	F	1.61
66	F	1.61
75	F	1.61
66	M	1.61
60	F	1.61
45	F	1.61
51	F	1.62
63	F	1.62
54	F	1.62
51	F	1.62
60	F	1.62
45	F	1.62
63	F	1.62
72	M	1.62
51	F	1.62
84	F	1.62
51	F	1.62
75	F	1.62
81	M	1.62
66	F	1.62
63	M	1.62
56	F	1.62
68	F	1.62
54	F	1.62
46	F	1.62
53	F	1.62
46	F	1.62
57	F	1.62
69	F	1.62
61	F	1.62
78	F	1.62
51	F	1.62
64	F	1.62
81	F	1.62
60	F	1.62
70	M	1.62
72	M	1.62
52	M	1.62
59	M	1.62
73	F	1.62
87	F	1.62
79	F	1.62
65	M	1.62
76	F	1.62
60	F	1.62
76	M	1.62
51	M	1.62
75	M	1.62
39	F	1.62
54	F	1.62
63	F	1.62
72	F	1.62
66	F	1.62
24	F	1.62
57	F	1.62
54	F	1.62
69	F	1.62
39	F	1.62
60	F	1.63
66	F	1.63
57	F	1.63
57	F	1.63
66	M	1.63
54	F	1.63
24	F	1.63
36	F	1.63
66	M	1.63
69	F	1.63
51	F	1.63
57	F	1.63
60	F	1.63
57	F	1.63
66	M	1.63
81	F	1.63
63	F	1.63
46	F	1.63
44	F	1.63
68	F	1.63
45	F	1.63
37	F	1.63
57	F	1.63
48	F	1.63
47	F	1.63
49	F	1.63
60	F	1.63
54	F	1.63
71	M	1.63
74	F	1.63
66	F	1.63
63	M	1.63
64	F	1.63
48	F	1.63
55	F	1.63
73	F	1.63
60	F	1.63
50	F	1.63
71	F	1.63
52	F	1.63
58	F	1.63
67	M	1.63
62	M	1.63
63	F	1.63
54	F	1.63
75	F	1.63
57	F	1.63
66	M	1.63
57	M	1.63
57	F	1.63
60	F	1.63
54	F	1.63
36	F	1.63
51	F	1.63
42	F	1.63
66	F	1.63
45	F	1.63
63	F	1.63
60	F	1.63
75	F	1.64
48	F	1.64
60	F	1.64
57	F	1.64
81	M	1.64
60	F	1.64
57	F	1.64
63	F	1.64
45	F	1.64
24	F	1.64
45	F	1.64
60	F	1.64
75	F	1.64
60	F	1.64
51	F	1.64
57	F	1.64
45	F	1.64
61	F	1.64
63	F	1.64
48	F	1.64
60	F	1.64
45	F	1.64
61	F	1.64
41	F	1.64
52	F	1.64
64	F	1.64
40	F	1.64
63	F	1.64
48	F	1.64
46	F	1.64
82	M	1.64
73	M	1.64
49	F	1.64
70	F	1.64
76	M	1.64
72	F	1.64
71	F	1.64
54	F	1.64
67	F	1.64
52	F	1.64
68	M	1.64
58	F	1.64
77	F	1.64
65	F	1.64
62	M	1.64
72	M	1.64
63	F	1.64
60	F	1.64
63	F	1.64
63	F	1.64
42	M	1.64
66	F	1.64
63	F	1.64
63	M	1.64
63	F	1.64
60	F	1.64
57	F	1.64
57	F	1.64
51	M	1.64
72	M	1.64
63	F	1.64
42	F	1.64
42	F	1.64
63	F	1.64
48	F	1.64
60	F	1.64
66	M	1.65
54	F	1.65
45	F	1.65
78	F	1.65
63	F	1.65
66	F	1.65
42	F	1.65
63	M	1.65
42	F	1.65
72	F	1.65
45	F	1.65
39	F	1.65
54	F	1.65
54	F	1.65
63	F	1.65
54	M	1.65
51	M	1.65
66	F	1.65
48	F	1.65
72	F	1.65
54	F	1.65
45	F	1.65
72	F	1.65
57	F	1.65
45	F	1.65
34	F	1.65
40	F	1.65
61	F	1.65
55	F	1.65
46	F	1.65
51	F	1.65
62	F	1.65
69	F	1.65
57	F	1.65
78	F	1.65
23	F	1.65
80	F	1.65
61	F	1.65
60	F	1.65
67	F	1.65
56	M	1.65
83	M	1.65
65	F	1.65
63	F	1.65
69	F	1.65
52	F	1.65
76	M	1.65
77	F	1.65
67	F	1.65
66	F	1.65
69	F	1.65
58	F	1.65
72	F	1.65
64	M	1.65
57	M	1.65
69	M	1.65
81	M	1.65
63	M	1.65
60	F	1.65
63	F	1.65
63	F	1.65
66	F	1.65
72	M	1.65
60	F	1.65
66	F	1.65
66	F	1.65
57	F	1.65
51	F	1.65
75	F	1.65
72	M	1.65
66	M	1.65
39	F	1.65
51	F	1.65
60	F	1.65
66	F	1.65
75	F	1.65
51	F	1.65
78	F	1.65
78	F	1.65
69	M	1.65
27	F	1.65
48	F	1.66
45	F	1.66
66	F	1.66
36	F	1.66
69	M	1.66
54	M	1.66
66	F	1.66
75	M	1.66
57	F	1.66
51	F	1.66
60	M	1.66
72	F	1.66
51	F	1.66
75	F	1.66
72	M	1.66
48	M	1.66
57	F	1.66
48	F	1.66
63	F	1.66
48	M	1.66
48	F	1.66
58	F	1.66
62	F	1.66
57	F	1.66
62	F	1.66
38	F	1.66
29	F	1.66
53	F	1.66
69	F	1.66
57	F	1.66
61	M	1.66
80	M	1.66
60	F	1.66
78	F	1.66
57	F	1.66
58	F	1.66
66	F	1.66
65	M	1.66
77	M	1.66
67	F	1.66
59	F	1.66
59	F	1.66
62	F	1.66
76	F	1.66
57	F	1.66
45	F	1.66
51	F	1.66
57	F	1.66
60	F	1.66
63	F	1.66
63	F	1.66
72	F	1.66
57	F	1.66
63	F	1.66
63	F	1.66
78	F	1.66
57	F	1.66
60	F	1.66
51	F	1.66
51	F	1.66
60	F	1.66
45	F	1.66
72	F	1.66
57	M	1.66
72	F	1.66
72	F	1.66
63	F	1.66
78	M	1.66
42	F	1.66
84	M	1.67
48	F	1.67
75	F	1.67
54	F	1.67
75	M	1.67
63	F	1.67
72	M	1.67
51	F	1.67
48	F	1.67
51	F	1.67
45	F	1.67
60	F	1.67
63	M	1.67
54	F	1.67
63	F	1.67
48	F	1.67
54	F	1.67
60	M	1.67
52	F	1.67
46	F	1.67
66	F	1.67
70	F	1.67
79	F	1.67
78	F	1.67
42	M	1.67
83	M	1.67
64	M	1.67
61	F	1.67
61	M	1.67
52	M	1.67
62	M	1.67
65	F	1.67
54	F	1.67
68	F	1.67
72	F	1.67
66	M	1.67
60	M	1.67
65	F	1.67
68	F	1.67
61	F	1.67
72	F	1.67
79	F	1.67
69	M	1.67
62	M	1.67
57	F	1.67
42	F	1.67
48	F	1.67
45	F	1.67
51	F	1.67
72	M	1.67
60	F	1.67
42	F	1.67
54	F	1.67
45	F	1.67
60	F	1.67
75	M	1.67
51	F	1.68
45	F	1.68
63	F	1.68
48	F	1.68
69	F	1.68
42	F	1.68
54	F	1.68
45	F	1.68
75	F	1.68
39	F	1.68
45	F	1.68
66	F	1.68
75	F	1.68
57	F	1.68
69	M	1.68
69	M	1.68
72	M	1.68
48	F	1.68
57	F	1.68
45	F	1.68
42	F	1.68
48	F	1.68
56	F	1.68
62	F	1.68
51	F	1.68
69	F	1.68
28	F	1.68
37	F	1.68
64	F	1.68
52	F	1.68
57	F	1.68
60	F	1.68
62	F	1.68
68	F	1.68
63	F	1.68
70	M	1.68
54	M	1.68
72	M	1.68
60	M	1.68
62	M	1.68
61	F	1.68
50	F	1.68
57	F	1.68
58	M	1.68
62	F	1.68
65	F	1.68
56	F	1.68
69	F	1.68
72	F	1.68
60	F	1.68
65	F	1.68
61	M	1.68
69	F	1.68
33	F	1.68
33	M	1.68
66	F	1.68
69	M	1.68
60	F	1.68
57	F	1.68
51	F	1.68
51	F	1.68
51	M	1.68
45	F	1.68
57	F	1.68
66	F	1.68
36	F	1.69
45	F	1.69
45	F	1.69
72	F	1.69
57	F	1.69
63	M	1.69
63	M	1.69
36	F	1.69
57	F	1.69
45	F	1.69
72	F	1.69
78	F	1.69
66	F	1.69
39	F	1.69
33	F	1.69
56	F	1.69
58	F	1.69
45	F	1.69
60	F	1.69
45	F	1.69
69	F	1.69
63	F	1.69
37	F	1.69
58	F	1.69
49	F	1.69
64	F	1.69
59	M	1.69
70	M	1.69
65	F	1.69
66	F	1.69
66	F	1.69
75	M	1.69
66	M	1.69
64	F	1.69
69	F	1.69
62	F	1.69
72	F	1.69
53	F	1.69
77	M	1.69
63	F	1.69
49	F	1.69
37	F	1.69
69	F	1.69
71	F	1.69
43	F	1.69
58	M	1.69
83	M	1.69
55	M	1.69
66	M	1.69
72	M	1.69
72	F	1.69
69	F	1.69
75	F	1.69
51	F	1.69
69	F	1.69
57	F	1.69
63	F	1.69
39	F	1.69
78	F	1.69
75	F	1.69
48	F	1.69
72	F	1.69
57	F	1.69
42	F	1.69
33	F	1.69
51	F	1.69
66	M	1.69
60	M	1.69
69	F	1.69
66	F	1.7
30	F	1.7
48	F	1.7
48	F	1.7
57	F	1.7
66	F	1.7
42	F	1.7
48	F	1.7
39	F	1.7
66	M	1.7
66	M	1.7
72	M	1.7
60	F	1.7
75	F	1.7
21	F	1.7
72	M	1.7
51	F	1.7
78	F	1.7
48	F	1.7
66	F	1.7
66	M	1.7
42	F	1.7
69	F	1.7
72	F	1.7
66	F	1.7
63	F	1.7
78	F	1.7
57	F	1.7
42	F	1.7
72	F	1.7
57	M	1.7
78	F	1.7
48	M	1.7
66	F	1.7
67	F	1.7
44	F	1.7
66	F	1.7
42	F	1.7
39	F	1.7
39	F	1.7
33	F	1.7
55	F	1.7
74	F	1.7
57	F	1.7
47	F	1.7
68	F	1.7
51	M	1.7
67	M	1.7
66	F	1.7
62	F	1.7
65	M	1.7
74	M	1.7
52	F	1.7
68	F	1.7
52	F	1.7
49	F	1.7
72	F	1.7
80	F	1.7
71	F	1.7
64	M	1.7
54	M	1.7
83	M	1.7
51	F	1.7
69	F	1.7
78	F	1.7
45	F	1.7
74	F	1.7
68	F	1.7
53	F	1.7
57	M	1.7
59	M	1.7
54	F	1.7
39	F	1.7
39	F	1.7
42	F	1.7
66	F	1.7
54	F	1.7
45	F	1.7
54	M	1.7
72	M	1.7
72	F	1.7
60	F	1.7
51	F	1.71
75	M	1.71
60	F	1.71
45	F	1.71
63	F	1.71
60	F	1.71
57	F	1.71
48	F	1.71
51	F	1.71
48	M	1.71
69	F	1.71
42	F	1.71
57	F	1.71
54	F	1.71
39	F	1.71
57	F	1.71
57	F	1.71
72	F	1.71
69	F	1.71
63	F	1.71
47	F	1.71
68	F	1.71
47	F	1.71
47	F	1.71
47	F	1.71
56	F	1.71
60	F	1.71
47	F	1.71
51	F	1.71
52	F	1.71
40	F	1.71
72	M	1.71
52	F	1.71
69	F	1.71
36	F	1.71
78	F	1.71
81	M	1.71
63	F	1.71
58	M	1.71
64	F	1.71
61	M	1.71
68	F	1.71
60	F	1.71
59	F	1.71
76	M	1.71
73	M	1.71
83	M	1.71
61	M	1.71
47	M	1.71
63	F	1.71
57	M	1.71
42	F	1.71
66	F	1.71
51	F	1.71
72	M	1.71
72	F	1.71
45	F	1.71
72	M	1.71
63	F	1.71
66	M	1.71
51	F	1.71
69	M	1.71
51	F	1.71
66	F	1.71
42	F	1.71
45	F	1.71
54	F	1.71
63	M	1.71
30	F	1.72
42	F	1.72
66	F	1.72
78	M	1.72
69	F	1.72
60	M	1.72
33	F	1.72
57	F	1.72
69	F	1.72
78	M	1.72
78	M	1.72
57	M	1.72
75	M	1.72
72	F	1.72
57	M	1.72
84	M	1.72
48	F	1.72
54	F	1.72
65	F	1.72
46	F	1.72
59	F	1.72
54	F	1.72
43	F	1.72
43	F	1.72
67	F	1.72
55	F	1.72
77	F	1.72
57	F	1.72
41	F	1.72
75	M	1.72
72	M	1.72
45	F	1.72
63	F	1.72
63	F	1.72
64	M	1.72
66	M	1.72
59	M	1.72
43	F	1.72
61	F	1.72
62	F	1.72
76	F	1.72
68	M	1.72
74	M	1.72
64	M	1.72
51	M	1.72
45	M	1.72
70	M	1.72
53	F	1.72
54	F	1.72
63	F	1.72
48	F	1.72
62	F	1.72
78	F	1.72
72	F	1.72
75	F	1.72
53	F	1.72
60	M	1.72
67	M	1.72
66	F	1.72
78	M	1.72
51	F	1.72
45	F	1.72
72	F	1.72
60	F	1.72
72	M	1.72
54	F	1.72
63	M	1.72
63	M	1.72
69	M	1.72
48	F	1.72
72	F	1.72
57	F	1.72
36	F	1.72
72	F	1.72
45	F	1.72
66	M	1.73
63	M	1.73
45	F	1.73
69	F	1.73
45	F	1.73
54	F	1.73
66	M	1.73
66	M	1.73
57	F	1.73
69	M	1.73
69	M	1.73
54	M	1.73
60	M	1.73
60	F	1.73
72	M	1.73
48	F	1.73
66	F	1.73
57	F	1.73
57	F	1.73
66	F	1.73
54	F	1.73
45	F	1.73
53	F	1.73
60	F	1.73
47	F	1.73
49	F	1.73
40	F	1.73
40	F	1.73
66	F	1.73
76	F	1.73
68	F	1.73
67	F	1.73
49	F	1.73
50	F	1.73
69	M	1.73
78	M	1.73
80	M	1.73
63	F	1.73
77	F	1.73
70	F	1.73
54	F	1.73
71	M	1.73
73	M	1.73
52	M	1.73
67	M	1.73
59	F	1.73
57	F	1.73
57	F	1.73
58	F	1.73
62	F	1.73
63	M	1.73
69	F	1.73
48	F	1.73
48	F	1.73
72	F	1.73
57	M	1.73
72	F	1.73
72	M	1.73
48	M	1.73
78	M	1.73
39	F	1.73
30	F	1.73
72	F	1.73
60	F	1.73
69	M	1.73
36	F	1.73
72	M	1.73
75	F	1.73
75	F	1.73
66	F	1.74
66	F	1.74
69	F	1.74
63	M	1.74
72	F	1.74
60	F	1.74
54	F	1.74
69	F	1.74
63	F	1.74
57	F	1.74
54	F	1.74
72	F	1.74
60	F	1.74
60	M	1.74
69	M	1.74
42	F	1.74
72	F	1.74
63	M	1.74
57	F	1.74
54	F	1.74
33	M	1.74
63	M	1.74
75	M	1.74
48	M	1.74
60	M	1.74
60	M	1.74
55	F	1.74
36	F	1.74
50	F	1.74
59	F	1.74
46	F	1.74
58	F	1.74
41	F	1.74
43	F	1.74
62	F	1.74
86	F	1.74
76	M	1.74
68	F	1.74
61	M	1.74
76	M	1.74
54	M	1.74
60	F	1.74
69	M	1.74
68	F	1.74
48	F	1.74
60	F	1.74
59	M	1.74
53	M	1.74
69	M	1.74
55	F	1.74
56	F	1.74
58	F	1.74
73	M	1.74
45	M	1.74
75	F	1.74
51	M	1.74
57	F	1.74
57	M	1.74
69	F	1.74
57	M	1.74
66	M	1.74
69	F	1.74
81	F	1.74
63	F	1.74
75	F	1.74
63	M	1.74
75	M	1.74
66	F	1.74
60	F	1.74
63	F	1.74
60	F	1.74
45	F	1.74
42	F	1.74
45	F	1.74
69	M	1.74
45	M	1.75
69	M	1.75
57	F	1.75
36	F	1.75
66	F	1.75
63	M	1.75
63	M	1.75
72	F	1.75
78	M	1.75
63	M	1.75
39	F	1.75
51	F	1.75
55	F	1.75
48	F	1.75
58	F	1.75
60	F	1.75
44	F	1.75
67	F	1.75
71	F	1.75
71	M	1.75
63	M	1.75
70	M	1.75
80	M	1.75
55	F	1.75
74	M	1.75
66	M	1.75
36	M	1.75
56	F	1.75
56	M	1.75
65	M	1.75
61	M	1.75
42	M	1.75
65	M	1.75
82	M	1.75
41	F	1.75
57	F	1.75
64	F	1.75
68	M	1.75
68	M	1.75
75	M	1.75
63	F	1.75
75	M	1.75
75	M	1.75
72	M	1.75
42	F	1.75
51	F	1.75
72	F	1.75
57	M	1.75
57	M	1.75
66	F	1.75
60	F	1.75
42	F	1.75
42	F	1.75
48	F	1.75
66	F	1.75
57	F	1.75
63	F	1.75
42	F	1.75
60	F	1.75
60	M	1.75
63	F	1.75
45	F	1.75
66	F	1.76
48	F	1.76
54	F	1.76
54	M	1.76
24	F	1.76
24	F	1.76
69	F	1.76
51	F	1.76
60	F	1.76
45	F	1.76
54	F	1.76
36	F	1.76
56	F	1.76
54	F	1.76
61	F	1.76
64	F	1.76
72	F	1.76
68	M	1.76
68	M	1.76
79	M	1.76
56	M	1.76
71	M	1.76
72	F	1.76
61	M	1.76
50	F	1.76
70	F	1.76
64	F	1.76
66	F	1.76
60	F	1.76
76	F	1.76
83	F	1.76
70	F	1.76
63	F	1.76
68	M	1.76
74	M	1.76
78	M	1.76
63	F	1.76
60	F	1.76
72	M	1.76
54	F	1.76
57	F	1.76
63	F	1.76
60	M	1.76
66	M	1.76
54	M	1.76
69	M	1.76
48	F	1.76
54	F	1.76
54	F	1.77
75	F	1.77
75	F	1.77
69	F	1.77
51	F	1.77
54	F	1.77
48	M	1.77
48	M	1.77
60	M	1.77
69	M	1.77
66	M	1.77
66	M	1.77
36	F	1.77
36	F	1.77
69	F	1.77
57	F	1.77
66	F	1.77
72	M	1.77
72	F	1.77
57	F	1.77
33	F	1.77
33	F	1.77
42	F	1.77
62	F	1.77
54	F	1.77
53	F	1.77
60	F	1.77
54	F	1.77
67	F	1.77
63	F	1.77
43	F	1.77
52	F	1.77
61	F	1.77
64	F	1.77
62	F	1.77
70	M	1.77
73	M	1.77
62	M	1.77
55	M	1.77
75	F	1.77
65	F	1.77
56	F	1.77
67	F	1.77
83	M	1.77
63	M	1.77
69	M	1.77
31	F	1.77
70	M	1.77
68	F	1.77
63	F	1.77
73	M	1.77
61	M	1.77
58	F	1.77
46	F	1.77
73	F	1.77
59	F	1.77
79	F	1.77
73	F	1.77
65	F	1.77
61	M	1.77
66	M	1.77
75	M	1.77
73	M	1.77
42	F	1.77
63	F	1.77
66	M	1.77
69	F	1.77
57	M	1.77
63	M	1.77
66	M	1.77
42	F	1.77
36	F	1.77
54	F	1.77
54	M	1.77
60	M	1.77
54	M	1.77
60	F	1.77
63	F	1.77
78	M	1.77
54	F	1.77
48	F	1.78
69	F	1.78
72	M	1.78
48	F	1.78
72	M	1.78
54	M	1.78
63	M	1.78
63	M	1.78
36	F	1.78
54	F	1.78
69	F	1.78
48	F	1.78
63	M	1.78
54	F	1.78
42	F	1.78
63	F	1.78
63	F	1.78
48	F	1.78
60	F	1.78
72	M	1.78
45	F	1.78
54	F	1.78
39	F	1.78
50	F	1.78
68	F	1.78
59	F	1.78
45	F	1.78
63	F	1.78
76	M	1.78
69	F	1.78
60	M	1.78
41	M	1.78
54	M	1.78
64	M	1.78
64	F	1.78
69	F	1.78
66	F	1.78
68	F	1.78
55	F	1.78
62	F	1.78
67	F	1.78
62	F	1.78
75	F	1.78
65	M	1.78
82	M	1.78
51	M	1.78
42	M	1.78
57	F	1.78
42	F	1.78
48	F	1.78
63	F	1.78
42	F	1.78
45	F	1.78
51	F	1.78
66	F	1.78
78	M	1.78
45	F	1.78
63	F	1.78
75	F	1.78
63	M	1.78
57	F	1.78
57	F	1.78
63	F	1.78
72	F	1.78
57	F	1.78
51	F	1.79
45	F	1.79
39	F	1.79
72	M	1.79
39	F	1.79
57	F	1.79
66	M	1.79
69	M	1.79
66	M	1.79
66	M	1.79
60	M	1.79
57	M	1.79
57	M	1.79
66	M	1.79
24	F	1.79
57	M	1.79
55	F	1.79
62	F	1.79
59	F	1.79
51	F	1.79
41	F	1.79
53	F	1.79
51	F	1.79
33	F	1.79
37	F	1.79
65	M	1.79
74	M	1.79
62	F	1.79
74	F	1.79
56	M	1.79
58	F	1.79
60	M	1.79
62	F	1.79
70	F	1.79
67	F	1.79
71	F	1.79
79	F	1.79
74	F	1.79
66	M	1.79
68	M	1.79
66	M	1.79
63	F	1.79
63	F	1.79
42	F	1.79
48	F	1.79
75	M	1.79
57	M	1.79
60	F	1.79
63	F	1.79
72	M	1.79
51	F	1.79
66	F	1.79
54	F	1.79
42	F	1.79
48	F	1.79
69	M	1.79
54	F	1.79
54	M	1.79
63	F	1.79
54	M	1.79
60	F	1.79
75	M	1.79
66	M	1.79
57	M	1.79
57	M	1.79
66	M	1.79
33	M	1.79
78	M	1.79
54	F	1.79
66	M	1.8
69	M	1.8
66	F	1.8
45	F	1.8
60	M	1.8
63	M	1.8
63	F	1.8
57	F	1.8
63	M	1.8
81	M	1.8
57	M	1.8
39	F	1.8
61	F	1.8
54	F	1.8
57	F	1.8
70	F	1.8
72	F	1.8
53	F	1.8
57	M	1.8
58	M	1.8
67	M	1.8
55	M	1.8
75	M	1.8
77	M	1.8
56	F	1.8
57	F	1.8
69	F	1.8
75	M	1.8
79	M	1.8
78	M	1.8
69	M	1.8
72	M	1.8
69	M	1.8
63	F	1.8
54	M	1.8
66	F	1.8
81	M	1.8
75	M	1.8
72	F	1.8
78	M	1.8
66	F	1.8
54	M	1.8
39	F	1.8
39	F	1.8
57	M	1.8
54	F	1.8
57	M	1.8
63	M	1.8
75	M	1.81
54	F	1.81
63	M	1.81
60	F	1.81
57	F	1.81
45	M	1.81
63	M	1.81
66	F	1.81
69	F	1.81
57	M	1.81
63	F	1.81
39	F	1.81
39	F	1.81
66	F	1.81
30	M	1.81
[truncated: 1,614 more rows]

## Sheet: All Female Patients
Age	BSA
33	0.99
70	1.2
69	1.24
72	1.24
81	1.25
64	1.25
66	1.26
69	1.26
57	1.27
64	1.3
60	1.3
57	1.31
75	1.31
66	1.32
43	1.32
59	1.32
60	1.33
65	1.33
45	1.33
66	1.33
50	1.34
54	1.34
75	1.34
63	1.35
44	1.35
62	1.35
51	1.36
80	1.36
66	1.36
57	1.36
72	1.37
75	1.37
78	1.37
60	1.38
57	1.38
57	1.38
63	1.38
72	1.38
60	1.38
65	1.38
47	1.38
76	1.38
60	1.38
54	1.38
60	1.38
75	1.39
63	1.39
51	1.39
74	1.39
58	1.39
84	1.39
67	1.39
81	1.39
63	1.39
57	1.4
64	1.4
74	1.4
64	1.4
55	1.4
75	1.4
42	1.4
42	1.4
63	1.4
63	1.4
51	1.41
60	1.41
69	1.41
60	1.41
36	1.41
55	1.41
68	1.41
68	1.41
68	1.41
70	1.41
61	1.41
74	1.41
73	1.41
48	1.41
45	1.42
78	1.42
67	1.42
75	1.42
60	1.42
59	1.42
48	1.42
69	1.42
51	1.42
57	1.42
57	1.43
66	1.43
39	1.43
71	1.43
68	1.43
72	1.43
63	1.43
57	1.43
30	1.44
72	1.44
33	1.44
70	1.44
73	1.44
67	1.44
66	1.44
54	1.44
75	1.44
61	1.44
73	1.44
69	1.44
48	1.44
60	1.44
51	1.44
39	1.44
66	1.45
60	1.45
39	1.45
60	1.45
69	1.45
76	1.45
63	1.45
48	1.45
23	1.45
48	1.45
78	1.45
66	1.45
69	1.45
72	1.45
72	1.45
48	1.45
63	1.45
57	1.45
66	1.46
66	1.46
75	1.46
42	1.46
57	1.46
57	1.46
30	1.46
52	1.46
42	1.46
70	1.46
62	1.46
50	1.46
65	1.46
49	1.46
51	1.46
62	1.46
60	1.46
51	1.46
51	1.46
75	1.46
66	1.46
63	1.46
51	1.47
36	1.47
36	1.47
78	1.47
57	1.47
69	1.47
69	1.47
36	1.47
78	1.47
47	1.47
66	1.47
82	1.47
59	1.47
68	1.47
58	1.47
79	1.47
80	1.47
86	1.47
69	1.47
69	1.47
48	1.47
48	1.47
57	1.47
69	1.47
66	1.47
54	1.47
54	1.47
72	1.47
45	1.48
48	1.48
48	1.48
51	1.48
54	1.48
47	1.48
57	1.48
54	1.48
50	1.48
72	1.48
56	1.48
62	1.48
51	1.48
58	1.48
56	1.48
69	1.48
27	1.48
75	1.48
57	1.48
63	1.49
60	1.49
75	1.49
66	1.49
69	1.49
54	1.49
45	1.49
69	1.49
52	1.49
45	1.49
50	1.49
67	1.49
75	1.49
67	1.49
75	1.49
70	1.49
66	1.49
75	1.49
54	1.49
60	1.49
69	1.49
72	1.49
66	1.49
57	1.49
63	1.49
72	1.49
72	1.49
54	1.5
60	1.5
60	1.5
51	1.5
72	1.5
69	1.5
63	1.5
43	1.5
43	1.5
62	1.5
63	1.5
53	1.5
69	1.5
50	1.5
74	1.5
61	1.5
54	1.5
73	1.5
61	1.5
65	1.5
77	1.5
72	1.5
57	1.5
75	1.5
69	1.5
78	1.5
39	1.5
54	1.5
54	1.5
72	1.51
69	1.51
63	1.51
66	1.51
78	1.51
44	1.51
58	1.51
54	1.51
59	1.51
55	1.51
61	1.51
84	1.51
69	1.51
64	1.51
64	1.51
59	1.51
78	1.51
54	1.51
57	1.51
75	1.51
66	1.51
60	1.51
69	1.51
60	1.51
81	1.51
66	1.51
69	1.51
57	1.51
69	1.52
57	1.52
57	1.52
60	1.52
75	1.52
39	1.52
63	1.52
63	1.52
69	1.52
42	1.52
72	1.52
71	1.52
51	1.52
44	1.52
57	1.52
56	1.52
70	1.52
44	1.52
72	1.52
39	1.52
61	1.52
64	1.52
68	1.52
66	1.52
52	1.52
68	1.52
76	1.52
57	1.52
54	1.52
60	1.52
54	1.53
48	1.53
66	1.53
66	1.53
66	1.53
57	1.53
66	1.53
39	1.53
57	1.53
51	1.53
60	1.53
45	1.53
48	1.53
58	1.53
73	1.53
51	1.53
71	1.53
70	1.53
75	1.53
39	1.53
42	1.53
63	1.53
78	1.53
69	1.53
51	1.54
39	1.54
42	1.54
60	1.54
69	1.54
63	1.54
66	1.54
69	1.54
57	1.54
57	1.54
66	1.54
63	1.54
60	1.54
57	1.54
63	1.54
76	1.54
91	1.54
66	1.54
57	1.54
69	1.54
68	1.54
46	1.54
69	1.54
64	1.54
61	1.54
78	1.54
72	1.54
81	1.54
60	1.54
57	1.54
57	1.54
54	1.54
60	1.54
57	1.54
30	1.54
69	1.55
30	1.55
39	1.55
69	1.55
63	1.55
60	1.55
66	1.55
60	1.55
51	1.55
39	1.55
48	1.55
40	1.55
53	1.55
63	1.55
50	1.55
50	1.55
41	1.55
67	1.55
70	1.55
66	1.55
52	1.55
57	1.55
56	1.55
60	1.55
43	1.55
55	1.55
57	1.55
63	1.55
72	1.55
84	1.55
42	1.55
63	1.55
69	1.55
63	1.55
51	1.55
48	1.55
57	1.55
54	1.56
72	1.56
75	1.56
42	1.56
63	1.56
65	1.56
66	1.56
76	1.56
74	1.56
40	1.56
69	1.56
61	1.56
70	1.56
71	1.56
74	1.56
69	1.56
56	1.56
74	1.56
57	1.56
54	1.56
60	1.56
86	1.56
73	1.56
40	1.56
69	1.56
69	1.56
42	1.56
69	1.56
54	1.56
27	1.56
42	1.56
63	1.56
84	1.56
75	1.56
75	1.56
57	1.56
48	1.56
51	1.56
57	1.56
36	1.56
69	1.56
66	1.56
54	1.56
63	1.57
75	1.57
69	1.57
60	1.57
63	1.57
39	1.57
54	1.57
33	1.57
48	1.57
42	1.57
74	1.57
50	1.57
61	1.57
83	1.57
66	1.57
60	1.57
64	1.57
64	1.57
70	1.57
22	1.57
69	1.57
66	1.57
39	1.57
60	1.57
63	1.57
66	1.57
45	1.57
63	1.57
57	1.57
72	1.57
57	1.58
69	1.58
72	1.58
60	1.58
60	1.58
72	1.58
63	1.58
60	1.58
27	1.58
45	1.58
57	1.58
45	1.58
48	1.58
78	1.58
76	1.58
54	1.58
52	1.58
70	1.58
57	1.58
67	1.58
56	1.58
53	1.58
74	1.58
59	1.58
73	1.58
61	1.58
74	1.58
50	1.58
55	1.58
51	1.58
66	1.58
66	1.58
66	1.58
69	1.58
51	1.58
63	1.58
69	1.58
60	1.58
60	1.58
57	1.58
54	1.58
60	1.58
72	1.58
57	1.58
66	1.58
39	1.58
69	1.58
57	1.58
48	1.59
45	1.59
66	1.59
63	1.59
51	1.59
63	1.59
48	1.59
54	1.59
54	1.59
48	1.59
66	1.59
67	1.59
67	1.59
55	1.59
61	1.59
48	1.59
76	1.59
40	1.59
56	1.59
69	1.59
75	1.59
73	1.59
70	1.59
72	1.59
64	1.59
59	1.59
72	1.59
72	1.59
59	1.59
59	1.59
76	1.59
78	1.59
54	1.59
57	1.59
54	1.59
48	1.59
57	1.59
75	1.59
63	1.6
72	1.6
54	1.6
48	1.6
48	1.6
75	1.6
69	1.6
42	1.6
60	1.6
63	1.6
72	1.6
51	1.6
57	1.6
45	1.6
66	1.6
60	1.6
50	1.6
49	1.6
31	1.6
69	1.6
72	1.6
83	1.6
54	1.6
74	1.6
58	1.6
70	1.6
79	1.6
42	1.6
45	1.6
63	1.6
48	1.6
42	1.6
36	1.6
36	1.6
57	1.6
57	1.6
48	1.61
66	1.61
51	1.61
63	1.61
45	1.61
45	1.61
63	1.61
60	1.61
66	1.61
81	1.61
78	1.61
48	1.61
48	1.61
78	1.61
57	1.61
53	1.61
63	1.61
56	1.61
58	1.61
51	1.61
68	1.61
72	1.61
43	1.61
56	1.61
77	1.61
56	1.61
81	1.61
78	1.61
51	1.61
56	1.61
75	1.61
39	1.61
47	1.61
61	1.61
70	1.61
43	1.61
67	1.61
66	1.61
73	1.61
66	1.61
82	1.61
51	1.61
54	1.61
42	1.61
57	1.61
63	1.61
45	1.61
54	1.61
66	1.61
75	1.61
60	1.61
45	1.61
51	1.62
63	1.62
54	1.62
51	1.62
60	1.62
45	1.62
63	1.62
51	1.62
84	1.62
51	1.62
75	1.62
66	1.62
56	1.62
68	1.62
54	1.62
46	1.62
53	1.62
46	1.62
57	1.62
69	1.62
61	1.62
78	1.62
51	1.62
64	1.62
81	1.62
60	1.62
73	1.62
87	1.62
79	1.62
76	1.62
60	1.62
39	1.62
54	1.62
63	1.62
72	1.62
66	1.62
24	1.62
57	1.62
54	1.62
69	1.62
39	1.62
60	1.63
66	1.63
57	1.63
57	1.63
54	1.63
24	1.63
36	1.63
69	1.63
51	1.63
57	1.63
60	1.63
57	1.63
81	1.63
63	1.63
46	1.63
44	1.63
68	1.63
45	1.63
37	1.63
57	1.63
48	1.63
47	1.63
49	1.63
60	1.63
54	1.63
74	1.63
66	1.63
64	1.63
48	1.63
55	1.63
73	1.63
60	1.63
50	1.63
71	1.63
52	1.63
58	1.63
63	1.63
54	1.63
75	1.63
57	1.63
57	1.63
60	1.63
54	1.63
36	1.63
51	1.63
42	1.63
66	1.63
45	1.63
63	1.63
60	1.63
75	1.64
48	1.64
60	1.64
57	1.64
60	1.64
57	1.64
63	1.64
45	1.64
24	1.64
45	1.64
60	1.64
75	1.64
60	1.64
51	1.64
57	1.64
45	1.64
61	1.64
63	1.64
48	1.64
60	1.64
45	1.64
61	1.64
41	1.64
52	1.64
64	1.64
40	1.64
63	1.64
48	1.64
46	1.64
49	1.64
70	1.64
72	1.64
71	1.64
54	1.64
67	1.64
52	1.64
58	1.64
77	1.64
65	1.64
63	1.64
60	1.64
63	1.64
63	1.64
66	1.64
63	1.64
63	1.64
60	1.64
57	1.64
57	1.64
63	1.64
42	1.64
42	1.64
63	1.64
48	1.64
60	1.64
54	1.65
45	1.65
78	1.65
63	1.65
66	1.65
42	1.65
42	1.65
72	1.65
45	1.65
39	1.65
54	1.65
54	1.65
63	1.65
66	1.65
48	1.65
72	1.65
54	1.65
45	1.65
72	1.65
57	1.65
45	1.65
34	1.65
40	1.65
61	1.65
55	1.65
46	1.65
51	1.65
62	1.65
69	1.65
57	1.65
78	1.65
23	1.65
80	1.65
61	1.65
60	1.65
67	1.65
65	1.65
63	1.65
69	1.65
52	1.65
77	1.65
67	1.65
66	1.65
69	1.65
58	1.65
72	1.65
60	1.65
63	1.65
63	1.65
66	1.65
60	1.65
66	1.65
66	1.65
57	1.65
51	1.65
75	1.65
39	1.65
51	1.65
60	1.65
66	1.65
75	1.65
51	1.65
78	1.65
78	1.65
27	1.65
48	1.66
45	1.66
66	1.66
36	1.66
66	1.66
57	1.66
51	1.66
72	1.66
51	1.66
75	1.66
57	1.66
48	1.66
63	1.66
48	1.66
58	1.66
62	1.66
57	1.66
62	1.66
38	1.66
29	1.66
53	1.66
69	1.66
57	1.66
60	1.66
78	1.66
57	1.66
58	1.66
66	1.66
67	1.66
59	1.66
59	1.66
62	1.66
76	1.66
57	1.66
45	1.66
51	1.66
57	1.66
60	1.66
63	1.66
63	1.66
72	1.66
57	1.66
63	1.66
63	1.66
78	1.66
57	1.66
60	1.66
51	1.66
51	1.66
60	1.66
45	1.66
72	1.66
72	1.66
72	1.66
63	1.66
42	1.66
48	1.67
75	1.67
54	1.67
63	1.67
51	1.67
48	1.67
51	1.67
45	1.67
60	1.67
54	1.67
63	1.67
48	1.67
54	1.67
52	1.67
46	1.67
66	1.67
70	1.67
79	1.67
78	1.67
61	1.67
65	1.67
54	1.67
68	1.67
72	1.67
65	1.67
68	1.67
61	1.67
72	1.67
79	1.67
57	1.67
42	1.67
48	1.67
45	1.67
51	1.67
60	1.67
42	1.67
54	1.67
45	1.67
60	1.67
51	1.68
45	1.68
63	1.68
48	1.68
69	1.68
42	1.68
54	1.68
45	1.68
75	1.68
39	1.68
45	1.68
66	1.68
75	1.68
57	1.68
48	1.68
57	1.68
45	1.68
42	1.68
48	1.68
56	1.68
62	1.68
51	1.68
69	1.68
28	1.68
37	1.68
64	1.68
52	1.68
57	1.68
60	1.68
62	1.68
68	1.68
63	1.68
61	1.68
50	1.68
57	1.68
62	1.68
65	1.68
56	1.68
69	1.68
72	1.68
60	1.68
65	1.68
69	1.68
33	1.68
66	1.68
60	1.68
57	1.68
51	1.68
51	1.68
45	1.68
57	1.68
66	1.68
36	1.69
45	1.69
45	1.69
72	1.69
57	1.69
36	1.69
57	1.69
45	1.69
72	1.69
78	1.69
66	1.69
39	1.69
33	1.69
56	1.69
58	1.69
45	1.69
60	1.69
45	1.69
69	1.69
63	1.69
37	1.69
58	1.69
49	1.69
64	1.69
65	1.69
66	1.69
66	1.69
64	1.69
69	1.69
62	1.69
72	1.69
53	1.69
63	1.69
49	1.69
37	1.69
69	1.69
71	1.69
43	1.69
72	1.69
69	1.69
75	1.69
51	1.69
69	1.69
57	1.69
63	1.69
39	1.69
78	1.69
75	1.69
48	1.69
72	1.69
57	1.69
42	1.69
33	1.69
51	1.69
69	1.69
66	1.7
30	1.7
48	1.7
48	1.7
57	1.7
66	1.7
42	1.7
48	1.7
39	1.7
60	1.7
75	1.7
21	1.7
51	1.7
78	1.7
48	1.7
66	1.7
42	1.7
69	1.7
72	1.7
66	1.7
63	1.7
78	1.7
57	1.7
42	1.7
72	1.7
78	1.7
66	1.7
67	1.7
44	1.7
66	1.7
42	1.7
39	1.7
39	1.7
33	1.7
55	1.7
74	1.7
57	1.7
47	1.7
68	1.7
66	1.7
62	1.7
52	1.7
68	1.7
52	1.7
49	1.7
72	1.7
80	1.7
71	1.7
51	1.7
69	1.7
78	1.7
45	1.7
74	1.7
68	1.7
53	1.7
54	1.7
39	1.7
39	1.7
42	1.7
66	1.7
54	1.7
45	1.7
72	1.7
60	1.7
51	1.71
60	1.71
45	1.71
63	1.71
60	1.71
57	1.71
48	1.71
51	1.71
69	1.71
42	1.71
57	1.71
54	1.71
39	1.71
57	1.71
57	1.71
72	1.71
69	1.71
63	1.71
47	1.71
68	1.71
47	1.71
47	1.71
47	1.71
56	1.71
60	1.71
47	1.71
51	1.71
52	1.71
40	1.71
52	1.71
69	1.71
36	1.71
78	1.71
63	1.71
64	1.71
68	1.71
60	1.71
59	1.71
63	1.71
42	1.71
66	1.71
51	1.71
72	1.71
45	1.71
63	1.71
51	1.71
51	1.71
66	1.71
42	1.71
45	1.71
54	1.71
30	1.72
42	1.72
66	1.72
69	1.72
33	1.72
57	1.72
69	1.72
72	1.72
48	1.72
54	1.72
65	1.72
46	1.72
59	1.72
54	1.72
43	1.72
43	1.72
67	1.72
55	1.72
77	1.72
57	1.72
41	1.72
45	1.72
63	1.72
63	1.72
43	1.72
61	1.72
62	1.72
76	1.72
53	1.72
54	1.72
63	1.72
48	1.72
62	1.72
78	1.72
72	1.72
75	1.72
53	1.72
66	1.72
51	1.72
45	1.72
72	1.72
60	1.72
54	1.72
48	1.72
72	1.72
57	1.72
36	1.72
72	1.72
45	1.72
45	1.73
69	1.73
45	1.73
54	1.73
57	1.73
60	1.73
48	1.73
66	1.73
57	1.73
57	1.73
66	1.73
54	1.73
45	1.73
53	1.73
60	1.73
47	1.73
49	1.73
40	1.73
40	1.73
66	1.73
76	1.73
68	1.73
67	1.73
49	1.73
50	1.73
63	1.73
77	1.73
70	1.73
54	1.73
59	1.73
57	1.73
57	1.73
58	1.73
62	1.73
69	1.73
48	1.73
48	1.73
72	1.73
72	1.73
39	1.73
30	1.73
72	1.73
60	1.73
36	1.73
75	1.73
75	1.73
66	1.74
66	1.74
69	1.74
72	1.74
60	1.74
54	1.74
69	1.74
63	1.74
57	1.74
54	1.74
72	1.74
60	1.74
42	1.74
72	1.74
57	1.74
54	1.74
55	1.74
36	1.74
50	1.74
59	1.74
46	1.74
58	1.74
41	1.74
43	1.74
62	1.74
86	1.74
68	1.74
60	1.74
68	1.74
48	1.74
60	1.74
55	1.74
56	1.74
58	1.74
75	1.74
57	1.74
69	1.74
69	1.74
81	1.74
63	1.74
75	1.74
66	1.74
60	1.74
63	1.74
60	1.74
45	1.74
42	1.74
45	1.74
57	1.75
36	1.75
66	1.75
72	1.75
39	1.75
51	1.75
55	1.75
48	1.75
58	1.75
60	1.75
44	1.75
67	1.75
71	1.75
55	1.75
56	1.75
41	1.75
57	1.75
64	1.75
63	1.75
42	1.75
51	1.75
72	1.75
66	1.75
60	1.75
42	1.75
42	1.75
48	1.75
66	1.75
57	1.75
63	1.75
42	1.75
60	1.75
63	1.75
45	1.75
66	1.76
48	1.76
54	1.76
24	1.76
24	1.76
69	1.76
51	1.76
60	1.76
45	1.76
54	1.76
36	1.76
56	1.76
54	1.76
61	1.76
64	1.76
72	1.76
72	1.76
50	1.76
70	1.76
64	1.76
66	1.76
60	1.76
76	1.76
83	1.76
70	1.76
63	1.76
63	1.76
60	1.76
54	1.76
57	1.76
63	1.76
48	1.76
54	1.76
54	1.77
75	1.77
75	1.77
69	1.77
51	1.77
54	1.77
36	1.77
36	1.77
69	1.77
57	1.77
66	1.77
72	1.77
57	1.77
33	1.77
33	1.77
42	1.77
62	1.77
54	1.77
53	1.77
60	1.77
54	1.77
67	1.77
63	1.77
43	1.77
52	1.77
61	1.77
64	1.77
62	1.77
75	1.77
65	1.77
56	1.77
67	1.77
31	1.77
68	1.77
63	1.77
58	1.77
46	1.77
73	1.77
59	1.77
79	1.77
73	1.77
65	1.77
42	1.77
63	1.77
69	1.77
42	1.77
36	1.77
54	1.77
60	1.77
63	1.77
54	1.77
48	1.78
69	1.78
48	1.78
36	1.78
54	1.78
69	1.78
48	1.78
54	1.78
42	1.78
63	1.78
63	1.78
48	1.78
60	1.78
45	1.78
54	1.78
39	1.78
50	1.78
68	1.78
59	1.78
45	1.78
63	1.78
69	1.78
64	1.78
69	1.78
66	1.78
68	1.78
55	1.78
62	1.78
67	1.78
62	1.78
75	1.78
57	1.78
42	1.78
48	1.78
63	1.78
42	1.78
45	1.78
51	1.78
66	1.78
45	1.78
63	1.78
75	1.78
57	1.78
57	1.78
63	1.78
72	1.78
57	1.78
51	1.79
45	1.79
39	1.79
39	1.79
57	1.79
24	1.79
55	1.79
62	1.79
59	1.79
51	1.79
41	1.79
53	1.79
51	1.79
33	1.79
37	1.79
62	1.79
74	1.79
58	1.79
62	1.79
70	1.79
67	1.79
71	1.79
79	1.79
74	1.79
63	1.79
63	1.79
42	1.79
48	1.79
60	1.79
63	1.79
51	1.79
66	1.79
54	1.79
42	1.79
48	1.79
54	1.79
63	1.79
60	1.79
54	1.79
66	1.8
45	1.8
63	1.8
57	1.8
39	1.8
61	1.8
54	1.8
57	1.8
70	1.8
72	1.8
53	1.8
56	1.8
57	1.8
69	1.8
63	1.8
66	1.8
72	1.8
66	1.8
39	1.8
39	1.8
54	1.8
54	1.81
60	1.81
57	1.81
66	1.81
69	1.81
63	1.81
39	1.81
39	1.81
66	1.81
72	1.81
63	1.81
54	1.81
46	1.81
52	1.81
51	1.81
69	1.81
65	1.81
59	1.81
53	1.81
55	1.81
55	1.81
64	1.81
37	1.81
63	1.81
52	1.81
48	1.81
78	1.81
80	1.81
45	1.81
69	1.81
60	1.81
45	1.81
51	1.81
42	1.81
51	1.81
72	1.81
66	1.81
51	1.81
51	1.81
57	1.81
57	1.81
45	1.81
48	1.81
57	1.81
48	1.81
60	1.82
45	1.82
51	1.82
51	1.82
60	1.82
57	1.82
51	1.82
72	1.82
62	1.82
59	1.82
30	1.82
53	1.82
54	1.82
77	1.82
75	1.82
67	1.82
60	1.82
63	1.82
47	1.82
56	1.82
54	1.82
76	1.82
63	1.82
75	1.82
39	1.82
51	1.82
66	1.82
63	1.83
60	1.83
48	1.83
33	1.83
60	1.83
58	1.83
58	1.83
59	1.83
49	1.83
40	1.83
61	1.83
56	1.83
76	1.83
52	1.83
62	1.83
53	1.83
63	1.83
60	1.83
54	1.83
60	1.83
61	1.83
39	1.83
33	1.83
45	1.83
66	1.83
42	1.83
33	1.83
51	1.83
63	1.83
75	1.84
60	1.84
66	1.84
66	1.84
60	1.84
75	1.84
75	1.84
54	1.84
45	1.84
51	1.84
57	1.84
63	1.84
62	1.84
53	1.84
55	1.84
40	1.84
56	1.84
56	1.84
65	1.84
60	1.84
66	1.84
69	1.84
63	1.84
57	1.84
53	1.84
70	1.84
72	1.84
56	1.84
74	1.84
72	1.84
72	1.84
75	1.84
66	1.84
81	1.85
81	1.85
81	1.85
81	1.85
81	1.85
81	1.85
45	1.85
36	1.85
51	1.85
51	1.85
51	1.85
45	1.85
45	1.85
54	1.85
63	1.85
67	1.85
63	1.85
56	1.85
46	1.85
64	1.85
46	1.85
49	1.85
62	1.85
47	1.85
75	1.85
55	1.85
42	1.85
60	1.85
51	1.85
63	1.85
72	1.85
66	1.85
48	1.85
45	1.85
66	1.86
45	1.86
60	1.86
69	1.86
42	1.86
56	1.86
48	1.86
57	1.86
60	1.86
35	1.86
66	1.86
70	1.86
63	1.86
63	1.86
60	1.86
54	1.86
42	1.86
57	1.86
51	1.86
30	1.86
57	1.87
57	1.87
63	1.87
57	1.87
45	1.87
69	1.87
63	1.87
57	1.87
52	1.87
68	1.87
75	1.87
55	1.87
63	1.87
54	1.87
69	1.87
41	1.87
60	1.87
59	1.87
63	1.87
45	1.87
42	1.87
60	1.87
60	1.87
54	1.87
60	1.87
54	1.87
45	1.87
63	1.87
66	1.88
54	1.88
39	1.88
54	1.88
54	1.88
78	1.88
45	1.88
39	1.88
48	1.88
64	1.88
53	1.88
49	1.88
51	1.88
57	1.88
45	1.88
60	1.88
57	1.88
65	1.88
43	1.88
63	1.88
63	1.88
63	1.88
78	1.88
42	1.88
63	1.88
60	1.88
57	1.88
63	1.88
69	1.88
42	1.88
63	1.88
45	1.88
60	1.88
36	1.88
63	1.89
48	1.89
48	1.89
58	1.89
64	1.89
33	1.89
56	1.89
61	1.89
37	1.89
52	1.89
40	1.89
72	1.89
51	1.89
62	1.89
60	1.89
48	1.89
33	1.89
63	1.89
54	1.89
48	1.9
42	1.9
63	1.9
48	1.9
28	1.9
59	1.9
45	1.9
65	1.9
45	1.9
50	1.9
65	1.9
68	1.9
60	1.9
60	1.9
20	1.9
65	1.9
51	1.9
54	1.9
54	1.9
60	1.9
63	1.9
63	1.91
48	1.91
51	1.91
51	1.91
51	1.91
54	1.91
60	1.91
60	1.91
60	1.91
50	1.91
42	1.91
56	1.91
66	1.91
58	1.91
71	1.91
41	1.91
74	1.91
58	1.91
62	1.91
65	1.91
61	1.91
60	1.91
54	1.91
67	1.91
60	1.91
54	1.91
42	1.91
48	1.91
54	1.91
57	1.92
51	1.92
48	1.92
76	1.92
54	1.92
56	1.92
51	1.92
45	1.92
60	1.92
51	1.92
33	1.92
36	1.93
72	1.93
66	1.93
63	1.93
54	1.93
44	1.93
49	1.93
54	1.93
54	1.93
56	1.93
65	1.93
39	1.93
48	1.93
60	1.93
51	1.93
60	1.94
43	1.94
52	1.94
45	1.94
60	1.94
71	1.94
72	1.94
30	1.94
54	1.94
60	1.94
48	1.94
66	1.94
51	1.94
63	1.94
57	1.94
51	1.95
51	1.95
44	1.95
63	1.95
40	1.95
62	1.95
56	1.95
58	1.95
71	1.95
77	1.95
55	1.95
76	1.95
45	1.95
51	1.95
54	1.95
57	1.95
66	1.95
51	1.95
63	1.95
33	1.95
33	1.96
48	1.96
48	1.96
48	1.96
47	1.96
41	1.96
62	1.96
50	1.96
56	1.96
72	1.96
48	1.96
63	1.96
63	1.97
30	1.97
30	1.97
48	1.97
63	1.97
46	1.97
65	1.97
67	1.97
50	1.97
73	1.97
66	1.97
71	1.97
75	1.97
51	1.97
60	1.98
66	1.98
57	1.98
55	1.98
55	1.98
67	1.98
59	1.98
50	1.98
73	1.98
62	1.98
83	1.98
63	1.98
39	1.98
42	1.98
42	1.98
45	1.98
75	1.98
36	1.99
39	1.99
51	1.99
54	1.99
67	1.99
45	1.99
49	1.99
47	1.99
75	1.99
63	1.99
54	1.99
54	1.99
60	1.99
36	2
42	2
54	2
62	2
38	2
42	2
41	2
52	2
64	2
57	2
64	2
[truncated: 143 more rows]

## Sheet: All Male Patients
Age	BSA
69	1.24
54	1.41
57	1.42
54	1.43
69	1.44
54	1.45
60	1.46
60	1.46
65	1.48
69	1.49
78	1.49
72	1.51
72	1.51
63	1.52
61	1.52
78	1.52
72	1.52
74	1.53
62	1.53
63	1.54
60	1.54
57	1.54
57	1.55
63	1.55
57	1.55
50	1.55
63	1.55
73	1.55
63	1.56
57	1.56
57	1.56
55	1.56
82	1.56
48	1.56
72	1.57
75	1.57
42	1.57
64	1.57
76	1.57
55	1.57
77	1.57
72	1.57
48	1.57
63	1.57
72	1.58
54	1.58
65	1.58
63	1.58
63	1.58
63	1.58
51	1.59
47	1.59
54	1.59
64	1.59
75	1.59
63	1.6
69	1.6
74	1.6
76	1.6
49	1.6
54	1.6
69	1.6
32	1.6
63	1.6
60	1.6
69	1.61
81	1.61
67	1.61
66	1.61
66	1.61
72	1.62
81	1.62
63	1.62
70	1.62
72	1.62
52	1.62
59	1.62
65	1.62
76	1.62
51	1.62
75	1.62
66	1.63
66	1.63
66	1.63
71	1.63
63	1.63
67	1.63
62	1.63
66	1.63
57	1.63
81	1.64
82	1.64
73	1.64
76	1.64
68	1.64
62	1.64
72	1.64
42	1.64
63	1.64
51	1.64
72	1.64
66	1.65
63	1.65
54	1.65
51	1.65
56	1.65
83	1.65
76	1.65
64	1.65
57	1.65
69	1.65
81	1.65
63	1.65
72	1.65
72	1.65
66	1.65
69	1.65
69	1.66
54	1.66
75	1.66
60	1.66
72	1.66
48	1.66
48	1.66
61	1.66
80	1.66
65	1.66
77	1.66
57	1.66
78	1.66
84	1.67
75	1.67
72	1.67
63	1.67
60	1.67
42	1.67
83	1.67
64	1.67
61	1.67
52	1.67
62	1.67
66	1.67
60	1.67
69	1.67
62	1.67
72	1.67
75	1.67
69	1.68
69	1.68
72	1.68
70	1.68
54	1.68
72	1.68
60	1.68
62	1.68
58	1.68
61	1.68
33	1.68
69	1.68
51	1.68
63	1.69
63	1.69
59	1.69
70	1.69
75	1.69
66	1.69
77	1.69
58	1.69
83	1.69
55	1.69
66	1.69
72	1.69
66	1.69
60	1.69
66	1.7
66	1.7
72	1.7
72	1.7
66	1.7
57	1.7
48	1.7
51	1.7
67	1.7
65	1.7
74	1.7
64	1.7
54	1.7
83	1.7
57	1.7
59	1.7
54	1.7
72	1.7
75	1.71
48	1.71
72	1.71
81	1.71
58	1.71
61	1.71
76	1.71
73	1.71
83	1.71
61	1.71
47	1.71
57	1.71
72	1.71
72	1.71
66	1.71
69	1.71
63	1.71
78	1.72
60	1.72
78	1.72
78	1.72
57	1.72
75	1.72
57	1.72
84	1.72
75	1.72
72	1.72
64	1.72
66	1.72
59	1.72
68	1.72
74	1.72
64	1.72
51	1.72
45	1.72
70	1.72
60	1.72
67	1.72
78	1.72
72	1.72
63	1.72
63	1.72
69	1.72
66	1.73
63	1.73
66	1.73
66	1.73
69	1.73
69	1.73
54	1.73
60	1.73
72	1.73
69	1.73
78	1.73
80	1.73
71	1.73
73	1.73
52	1.73
67	1.73
63	1.73
57	1.73
72	1.73
48	1.73
78	1.73
69	1.73
72	1.73
63	1.74
60	1.74
69	1.74
63	1.74
33	1.74
63	1.74
75	1.74
48	1.74
60	1.74
60	1.74
76	1.74
61	1.74
76	1.74
54	1.74
69	1.74
59	1.74
53	1.74
69	1.74
73	1.74
45	1.74
51	1.74
57	1.74
57	1.74
66	1.74
63	1.74
75	1.74
69	1.74
45	1.75
69	1.75
63	1.75
63	1.75
78	1.75
63	1.75
71	1.75
63	1.75
70	1.75
80	1.75
74	1.75
66	1.75
36	1.75
56	1.75
65	1.75
61	1.75
42	1.75
65	1.75
82	1.75
68	1.75
68	1.75
75	1.75
75	1.75
75	1.75
72	1.75
57	1.75
57	1.75
60	1.75
54	1.76
68	1.76
68	1.76
79	1.76
56	1.76
71	1.76
61	1.76
68	1.76
74	1.76
78	1.76
72	1.76
60	1.76
66	1.76
54	1.76
69	1.76
48	1.77
48	1.77
60	1.77
69	1.77
66	1.77
66	1.77
72	1.77
70	1.77
73	1.77
62	1.77
55	1.77
83	1.77
63	1.77
69	1.77
70	1.77
73	1.77
61	1.77
61	1.77
66	1.77
75	1.77
73	1.77
66	1.77
57	1.77
63	1.77
66	1.77
54	1.77
60	1.77
54	1.77
78	1.77
72	1.78
72	1.78
54	1.78
63	1.78
63	1.78
63	1.78
72	1.78
76	1.78
60	1.78
41	1.78
54	1.78
64	1.78
65	1.78
82	1.78
51	1.78
42	1.78
78	1.78
63	1.78
72	1.79
66	1.79
69	1.79
66	1.79
66	1.79
60	1.79
57	1.79
57	1.79
66	1.79
57	1.79
65	1.79
74	1.79
56	1.79
60	1.79
66	1.79
68	1.79
66	1.79
75	1.79
57	1.79
72	1.79
69	1.79
54	1.79
54	1.79
75	1.79
66	1.79
57	1.79
57	1.79
66	1.79
33	1.79
78	1.79
66	1.8
69	1.8
60	1.8
63	1.8
63	1.8
81	1.8
57	1.8
57	1.8
58	1.8
67	1.8
55	1.8
75	1.8
77	1.8
75	1.8
79	1.8
78	1.8
69	1.8
72	1.8
69	1.8
54	1.8
81	1.8
75	1.8
78	1.8
54	1.8
57	1.8
57	1.8
63	1.8
75	1.81
63	1.81
45	1.81
63	1.81
57	1.81
30	1.81
81	1.81
66	1.81
54	1.81
83	1.81
78	1.81
60	1.81
71	1.81
72	1.81
68	1.81
56	1.81
57	1.81
55	1.81
61	1.81
66	1.81
78	1.81
78	1.81
69	1.81
69	1.81
63	1.81
63	1.81
60	1.81
60	1.81
60	1.81
72	1.81
66	1.81
69	1.82
66	1.82
66	1.82
57	1.82
69	1.82
45	1.82
75	1.82
66	1.82
65	1.82
67	1.82
71	1.82
46	1.82
57	1.82
69	1.82
49	1.82
77	1.82
67	1.82
76	1.82
62	1.82
73	1.82
62	1.82
63	1.82
72	1.82
69	1.82
73	1.82
57	1.82
81	1.82
66	1.82
66	1.82
57	1.82
60	1.82
60	1.82
60	1.83
75	1.83
60	1.83
72	1.83
63	1.83
63	1.83
51	1.83
60	1.83
51	1.83
77	1.83
63	1.83
69	1.83
72	1.83
45	1.83
67	1.83
69	1.83
75	1.83
75	1.83
50	1.83
64	1.83
59	1.83
59	1.83
76	1.83
60	1.83
69	1.83
69	1.83
57	1.83
66	1.83
66	1.83
63	1.83
45	1.83
72	1.83
66	1.83
51	1.83
72	1.83
72	1.83
69	1.83
60	1.83
51	1.84
60	1.84
60	1.84
72	1.84
69	1.84
81	1.84
78	1.84
60	1.84
54	1.84
54	1.84
60	1.84
60	1.84
67	1.84
61	1.84
80	1.84
74	1.84
57	1.84
48	1.84
73	1.84
81	1.84
64	1.84
61	1.84
49	1.84
48	1.84
75	1.84
61	1.84
72	1.84
63	1.84
75	1.84
57	1.84
78	1.84
66	1.84
72	1.85
78	1.85
69	1.85
75	1.85
66	1.85
66	1.85
72	1.85
72	1.85
60	1.85
69	1.85
72	1.85
69	1.85
69	1.85
80	1.85
67	1.85
67	1.85
72	1.85
75	1.85
57	1.85
46	1.85
61	1.85
67	1.85
61	1.85
51	1.85
57	1.85
72	1.85
63	1.85
78	1.85
60	1.85
54	1.85
66	1.85
57	1.85
69	1.85
66	1.85
48	1.85
72	1.86
63	1.86
60	1.86
66	1.86
60	1.86
69	1.86
61	1.86
72	1.86
75	1.86
62	1.86
68	1.86
67	1.86
41	1.86
66	1.86
75	1.86
60	1.86
65	1.86
63	1.86
66	1.86
78	1.86
57	1.86
60	1.86
72	1.86
51	1.86
45	1.86
66	1.86
69	1.86
45	1.86
63	1.86
63	1.86
57	1.86
72	1.86
45	1.86
60	1.87
33	1.87
72	1.87
54	1.87
60	1.87
69	1.87
63	1.87
63	1.87
60	1.87
75	1.87
68	1.87
74	1.87
70	1.87
70	1.87
60	1.87
57	1.87
64	1.87
67	1.87
44	1.87
66	1.87
73	1.87
51	1.87
72	1.87
58	1.87
75	1.87
67	1.87
54	1.87
78	1.87
45	1.87
60	1.87
66	1.87
60	1.87
72	1.87
66	1.87
45	1.87
69	1.88
69	1.88
60	1.88
57	1.88
69	1.88
60	1.88
66	1.88
72	1.88
59	1.88
54	1.88
57	1.88
60	1.88
60	1.88
72	1.88
55	1.88
51	1.88
49	1.88
65	1.88
76	1.88
68	1.88
69	1.88
60	1.88
63	1.88
54	1.88
57	1.88
57	1.88
54	1.88
60	1.88
75	1.88
72	1.88
66	1.88
60	1.88
69	1.89
78	1.89
51	1.89
66	1.89
66	1.89
69	1.89
45	1.89
60	1.89
63	1.89
75	1.89
73	1.89
67	1.89
63	1.89
84	1.89
65	1.89
79	1.89
62	1.89
65	1.89
72	1.89
75	1.89
64	1.89
79	1.89
74	1.89
54	1.89
72	1.89
54	1.89
66	1.89
72	1.89
78	1.89
63	1.89
54	1.89
48	1.89
48	1.89
57	1.9
75	1.9
54	1.9
72	1.9
81	1.9
79	1.9
64	1.9
74	1.9
65	1.9
71	1.9
41	1.9
65	1.9
62	1.9
58	1.9
57	1.9
66	1.9
64	1.9
81	1.9
71	1.9
71	1.9
69	1.9
46	1.9
64	1.9
63	1.9
63	1.9
57	1.9
69	1.9
63	1.9
69	1.9
54	1.9
51	1.91
75	1.91
81	1.91
63	1.91
78	1.91
63	1.91
48	1.91
57	1.91
72	1.91
69	1.91
63	1.91
69	1.91
81	1.91
66	1.91
54	1.91
75	1.91
74	1.91
73	1.91
72	1.91
52	1.91
76	1.91
71	1.91
65	1.91
58	1.91
68	1.91
73	1.91
80	1.91
62	1.91
37	1.91
51	1.91
69	1.91
47	1.91
69	1.91
69	1.91
60	1.91
63	1.91
66	1.91
75	1.91
48	1.91
48	1.91
69	1.91
54	1.91
60	1.91
60	1.92
66	1.92
60	1.92
45	1.92
69	1.92
60	1.92
64	1.92
57	1.92
58	1.92
80	1.92
59	1.92
50	1.92
74	1.92
70	1.92
45	1.92
45	1.92
45	1.92
69	1.92
72	1.92
66	1.92
54	1.92
66	1.92
72	1.92
54	1.92
75	1.93
60	1.93
57	1.93
51	1.93
69	1.93
66	1.93
76	1.93
66	1.93
58	1.93
66	1.93
63	1.93
79	1.93
81	1.93
63	1.93
74	1.93
72	1.93
51	1.93
75	1.93
72	1.93
66	1.93
60	1.93
60	1.93
57	1.93
66	1.93
69	1.94
39	1.94
66	1.94
78	1.94
78	1.94
75	1.94
66	1.94
72	1.94
51	1.94
60	1.94
63	1.94
65	1.94
74	1.94
69	1.94
64	1.94
82	1.94
76	1.94
72	1.94
71	1.94
60	1.94
63	1.94
84	1.94
75	1.94
66	1.94
66	1.94
60	1.94
66	1.94
69	1.95
42	1.95
81	1.95
66	1.95
72	1.95
42	1.95
64	1.95
62	1.95
79	1.95
59	1.95
78	1.95
62	1.95
67	1.95
63	1.95
57	1.95
71	1.95
86	1.95
59	1.95
69	1.95
75	1.95
63	1.95
75	1.95
48	1.95
51	1.95
72	1.96
48	1.96
72	1.96
57	1.96
57	1.96
84	1.96
45	1.96
39	1.96
69	1.96
63	1.96
45	1.96
49	1.96
62	1.96
51	1.96
71	1.96
74	1.96
68	1.96
58	1.96
65	1.96
77	1.96
66	1.96
37	1.96
72	1.96
71	1.96
51	1.96
42	1.96
57	1.96
51	1.96
51	1.96
69	1.96
57	1.97
63	1.97
57	1.97
57	1.97
75	1.97
63	1.97
69	1.97
69	1.97
70	1.97
62	1.97
68	1.97
80	1.97
60	1.97
74	1.97
66	1.97
75	1.97
77	1.97
75	1.97
62	1.97
52	1.97
71	1.97
66	1.97
67	1.97
39	1.97
77	1.97
60	1.97
66	1.97
60	1.97
48	1.97
57	1.97
57	1.97
72	1.97
51	1.98
75	1.98
66	1.98
63	1.98
60	1.98
51	1.98
54	1.98
66	1.98
63	1.98
42	1.98
36	1.98
57	1.98
75	1.98
48	1.98
75	1.98
66	1.98
26	1.98
69	1.98
69	1.98
70	1.98
69	1.98
55	1.98
65	1.98
73	1.98
56	1.98
65	1.98
63	1.98
69	1.98
78	1.98
60	1.99
66	1.99
69	1.99
63	1.99
54	1.99
60	1.99
63	1.99
66	1.99
69	1.99
51	1.99
72	1.99
54	1.99
45	1.99
72	1.99
72	1.99
51	1.99
35	1.99
49	1.99
56	1.99
53	1.99
59	1.99
66	1.99
62	1.99
66	1.99
52	1.99
72	1.99
60	1.99
54	1.99
52	1.99
57	1.99
59	1.99
69	1.99
69	1.99
78	1.99
57	1.99
63	1.99
66	1.99
66	1.99
63	2
57	2
51	2
66	2
60	2
54	2
72	2
37	2
69	2
71	2
87	2
68	2
68	2
81	2
66	2
77	2
68	2
72	2
69	2
78	2
72	2
66	2
69	2
66	2
69	2
60	2
42	2
57	2
63	2
54	2
39	2
45	2
63	2.01
57	2.01
48	2.01
51	2.01
57	2.01
69	2.01
58	2.01
75	2.01
59	2.01
70	2.01
70	2.01
76	2.01
65	2.01
72	2.01
53	2.01
53	2.01
57	2.01
56	2.01
50	2.01
39	2.01
66	2.01
51	2.01
72	2.01
72	2.01
54	2.01
63	2.01
51	2.02
57	2.02
57	2.02
66	2.02
66	2.02
72	2.02
71	2.02
49	2.02
57	2.02
81	2.02
47	2.02
58	2.02
63	2.02
69	2.02
72	2.02
69	2.02
63	2.02
57	2.02
60	2.02
63	2.03
44	2.03
62	2.03
62	2.03
62	2.03
58	2.03
73	2.03
56	2.03
69	2.03
66	2.03
56	2.03
58	2.03
45	2.03
63	2.03
69	2.03
60	2.03
60	2.03
54	2.03
60	2.03
57	2.04
48	2.04
78	2.04
67	2.04
84	2.04
56	2.04
61	2.04
65	2.04
44	2.04
69	2.04
57	2.04
63	2.04
57	2.04
66	2.04
57	2.04
57	2.04
69	2.05
54	2.05
63	2.05
69	2.05
60	2.05
69	2.05
63	2.05
52	2.05
59	2.05
70	2.05
63	2.05
60	2.05
59	2.05
67	2.05
71	2.05
69	2.05
54	2.05
54	2.05
75	2.05
72	2.05
72	2.05
66	2.05
66	2.05
63	2.05
63	2.05
75	2.06
60	2.06
69	2.06
75	2.06
66	2.06
72	2.06
69	2.06
69	2.06
57	2.06
66	2.06
69	2.06
25	2.06
75	2.06
78	2.06
56	2.06
74	2.06
60	2.06
63	2.06
82	2.06
59	2.06
42	2.06
65	2.06
70	2.06
68	2.06
69	2.06
72	2.06
72	2.06
78	2.06
69	2.06
78	2.06
57	2.07
54	2.07
57	2.07
62	2.07
77	2.07
55	2.07
47	2.07
60	2.07
73	2.07
61	2.07
66	2.07
69	2.07
48	2.07
63	2.07
69	2.07
60	2.07
72	2.08
63	2.08
57	2.08
73	2.08
79	2.08
61	2.08
63	2.08
54	2.08
72	2.08
63	2.08
54	2.08
60	2.08
66	2.08
69	2.09
75	2.09
66	2.09
36	2.09
69	2.09
45	2.09
72	2.09
48	2.09
72	2.09
56	2.09
41	2.09
56	2.09
65	2.09
57	2.09
68	2.09
75	2.09
51	2.09
63	2.09
54	2.09
54	2.09
75	2.09
57	2.09
66	2.09
75	2.09
57	2.1
57	2.1
51	2.1
62	2.1
71	2.1
58	2.1
68	2.1
68	2.1
51	2.1
61	2.1
78	2.1
60	2.1
69	2.1
75	2.1
66	2.1
48	2.1
57	2.1
60	2.11
51	2.11
69	2.11
69	2.11
45	2.11
70	2.11
49	2.11
62	2.11
50	2.11
41	2.11
66	2.11
72	2.11
75	2.11
84	2.11
63	2.11
63	2.12
65	2.12
62	2.12
76	2.12
65	2.12
50	2.12
55	2.12
72	2.12
54	2.12
72	2.12
48	2.12
60	2.12
36	2.13
66	2.13
66	2.13
60	2.13
39	2.13
48	2.13
48	2.13
72	2.13
75	2.13
50	2.13
70	2.13
47	2.13
57	2.13
60	2.13
54	2.13
51	2.13
60	2.13
69	2.13
66	2.13
60	2.13
57	2.14
57	2.14
63	2.14
75	2.14
48	2.14
84	2.14
63	2.14
61	2.14
68	2.14
63	2.14
67	2.14
80	2.14
69	2.14
60	2.14
57	2.14
42	2.14
57	2.14
57	2.14
54	2.15
57	2.15
63	2.15
54	2.15
66	2.15
75	2.15
63	2.15
57	2.15
48	2.15
54	2.16
69	2.16
69	2.16
63	2.16
45	2.16
71	2.16
55	2.16
60	2.16
58	2.16
57	2.16
57	2.16
63	2.16
63	2.16
78	2.16
57	2.16
57	2.16
57	2.16
39	2.16
72	2.17
58	2.17
76	2.17
60	2.17
72	2.17
48	2.17
42	2.17
69	2.17
57	2.17
66	2.17
66	2.18
66	2.18
57	2.18
72	2.18
67	2.18
62	2.18
69	2.18
69	2.18
60	2.18
60	2.18
42	2.19
71	2.19
72	2.19
66	2.19
69	2.19
54	2.2
55	2.2
73	2.2
64	2.2
60	2.21
49	2.21
69	2.21
72	2.21
75	2.22
64	2.22
54	2.22
63	2.22
54	2.22
60	2.22
69	2.22
60	2.23
69	2.23
48	2.23
58	2.23
42	2.23
45	2.24
66	2.24
48	2.24
66	2.24
69	2.24
58	2.24
71	2.24
63	2.24
75	2.25
72	2.25
63	2.25
45	2.26
64	2.26
72	2.26
57	2.26
69	2.27
57	2.27
69	2.28
69	2.28
68	2.28
62	2.28
54	2.28
65	2.29
72	2.29
57	2.29
63	2.3
68	2.3
57	2.3
64	2.31
42	2.31
63	2.31
66	2.31
57	2.31
69	2.32
63	2.32
24	2.33
59	2.33
72	2.34
58	2.34
54	2.34
60	2.35
72	2.36
63	2.36
57	2.36
69	2.37
69	2.37
72	2.37
57	2.37
39	2.37
54	2.37
70	2.39
57	2.4
57	2.4
61	2.41
64	2.42
69	2.42
69	2.42
73	2.44
48	2.46
48	2.46
36	2.5
54	2.54
55	2.68

## Sheet: Adjuvant Breast- Female
Age	BSA
50	1.34
57	1.38
42	1.4
63	1.4
63	1.4
51	1.41
55	1.41
68	1.41
48	1.42
30	1.44
72	1.44
33	1.44
48	1.44
51	1.44
39	1.44
48	1.45
66	1.45
48	1.45
52	1.46
42	1.46
51	1.46
51	1.47
36	1.47
47	1.47
69	1.47
51	1.48
47	1.48
57	1.48
54	1.48
50	1.48
57	1.48
45	1.49
69	1.49
52	1.49
45	1.49
54	1.5
60	1.5
69	1.5
63	1.5
39	1.5
54	1.5
54	1.5
66	1.51
44	1.51
58	1.51
54	1.51
59	1.51
60	1.51
69	1.51
81	1.51
39	1.52
71	1.52
51	1.52
44	1.52
48	1.53
51	1.53
45	1.53
48	1.53
58	1.53
63	1.53
69	1.53
51	1.54
42	1.54
57	1.54
57	1.54
63	1.54
57	1.54
60	1.54
30	1.54
30	1.55
39	1.55
51	1.55
48	1.55
40	1.55
53	1.55
63	1.55
50	1.55
50	1.55
41	1.55
51	1.55
54	1.56
42	1.56
65	1.56
69	1.56
42	1.56
54	1.56
48	1.56
51	1.56
57	1.56
63	1.57
75	1.57
39	1.57
48	1.57
42	1.57
74	1.57
63	1.57
45	1.57
57	1.57
60	1.58
27	1.58
45	1.58
57	1.58
45	1.58
51	1.58
60	1.58
60	1.58
39	1.58
57	1.58
51	1.59
48	1.59
48	1.59
67	1.59
67	1.59
55	1.59
61	1.59
48	1.59
76	1.59
40	1.59
54	1.59
48	1.59
42	1.6
51	1.6
57	1.6
60	1.6
50	1.6
49	1.6
31	1.6
45	1.6
63	1.6
48	1.6
36	1.6
36	1.6
51	1.61
63	1.61
45	1.61
45	1.61
63	1.61
48	1.61
53	1.61
63	1.61
56	1.61
58	1.61
51	1.61
54	1.61
42	1.61
57	1.61
54	1.61
45	1.61
51	1.62
63	1.62
54	1.62
51	1.62
66	1.62
56	1.62
68	1.62
54	1.62
46	1.62
53	1.62
46	1.62
57	1.62
39	1.62
54	1.62
24	1.62
60	1.63
57	1.63
57	1.63
54	1.63
46	1.63
44	1.63
68	1.63
45	1.63
37	1.63
57	1.63
48	1.63
54	1.63
36	1.63
45	1.63
48	1.64
57	1.64
45	1.64
45	1.64
60	1.64
60	1.64
51	1.64
57	1.64
45	1.64
61	1.64
63	1.64
63	1.64
57	1.64
42	1.64
42	1.64
63	1.64
48	1.64
45	1.65
63	1.65
42	1.65
45	1.65
39	1.65
54	1.65
45	1.65
34	1.65
40	1.65
61	1.65
55	1.65
46	1.65
51	1.65
62	1.65
51	1.65
39	1.65
51	1.65
48	1.66
66	1.66
36	1.66
51	1.66
63	1.66
48	1.66
58	1.66
62	1.66
57	1.66
62	1.66
38	1.66
29	1.66
53	1.66
57	1.66
45	1.66
51	1.66
57	1.66
63	1.66
78	1.66
42	1.66
48	1.67
54	1.67
51	1.67
60	1.67
52	1.67
46	1.67
57	1.67
42	1.67
48	1.67
51	1.67
42	1.67
54	1.67
45	1.67
45	1.68
42	1.68
54	1.68
45	1.68
48	1.68
45	1.68
42	1.68
48	1.68
56	1.68
62	1.68
51	1.68
69	1.68
28	1.68
37	1.68
64	1.68
52	1.68
33	1.68
66	1.68
57	1.68
45	1.68
36	1.69
45	1.69
36	1.69
39	1.69
33	1.69
56	1.69
58	1.69
45	1.69
60	1.69
45	1.69
69	1.69
69	1.69
39	1.69
42	1.69
33	1.69
69	1.69
66	1.7
30	1.7
42	1.7
48	1.7
66	1.7
66	1.7
63	1.7
66	1.7
67	1.7
44	1.7
66	1.7
42	1.7
60	1.7
57	1.71
48	1.71
42	1.71
39	1.71
63	1.71
47	1.71
68	1.71
47	1.71
47	1.71
47	1.71
56	1.71
60	1.71
47	1.71
51	1.71
63	1.71
42	1.71
63	1.71
51	1.71
51	1.71
66	1.71
42	1.71
30	1.72
42	1.72
33	1.72
48	1.72
65	1.72
46	1.72
59	1.72
54	1.72
51	1.72
45	1.72
60	1.72
48	1.72
36	1.72
45	1.72
45	1.73
45	1.73
57	1.73
57	1.73
54	1.73
45	1.73
53	1.73
60	1.73
47	1.73
49	1.73
40	1.73
40	1.73
66	1.73
48	1.73
39	1.73
30	1.73
36	1.73
57	1.74
42	1.74
57	1.74
55	1.74
36	1.74
50	1.74
59	1.74
46	1.74
58	1.74
57	1.74
45	1.74
42	1.74
45	1.74
39	1.75
51	1.75
55	1.75
48	1.75
58	1.75
60	1.75
63	1.75
66	1.75
60	1.75
42	1.75
42	1.75
48	1.75
45	1.75
69	1.76
60	1.76
45	1.76
54	1.76
36	1.76
56	1.76
54	1.76
61	1.76
54	1.76
57	1.76
48	1.76
54	1.76
54	1.77
75	1.77
57	1.77
66	1.77
57	1.77
42	1.77
62	1.77
54	1.77
53	1.77
60	1.77
54	1.77
67	1.77
63	1.77
42	1.77
36	1.77
54	1.77
60	1.77
63	1.77
48	1.78
48	1.78
48	1.78
54	1.78
42	1.78
45	1.78
39	1.78
50	1.78
68	1.78
59	1.78
57	1.78
42	1.78
48	1.78
45	1.78
51	1.78
57	1.78
51	1.79
39	1.79
39	1.79
57	1.79
55	1.79
62	1.79
59	1.79
51	1.79
41	1.79
63	1.79
63	1.79
48	1.79
60	1.79
51	1.79
42	1.79
54	1.79
45	1.8
63	1.8
39	1.8
61	1.8
54	1.8
57	1.8
70	1.8
63	1.8
39	1.8
39	1.8
54	1.8
60	1.81
57	1.81
39	1.81
39	1.81
66	1.81
54	1.81
46	1.81
52	1.81
51	1.81
45	1.81
51	1.81
51	1.81
57	1.81
45	1.81
48	1.81
57	1.81
48	1.81
45	1.82
51	1.82
51	1.82
57	1.82
62	1.82
59	1.82
30	1.82
53	1.82
54	1.82
77	1.82
39	1.82
66	1.82
60	1.83
48	1.83
33	1.83
58	1.83
58	1.83
59	1.83
49	1.83
40	1.83
61	1.83
33	1.83
45	1.83
42	1.83
33	1.83
63	1.83
60	1.84
54	1.84
45	1.84
63	1.84
62	1.84
53	1.84
55	1.84
45	1.85
36	1.85
51	1.85
51	1.85
45	1.85
54	1.85
63	1.85
67	1.85
63	1.85
56	1.85
51	1.85
63	1.85
48	1.85
45	1.85
66	1.86
42	1.86
56	1.86
48	1.86
57	1.86
60	1.86
54	1.86
42	1.86
57	1.86
51	1.86
57	1.87
57	1.87
45	1.87
69	1.87
57	1.87
45	1.87
42	1.87
54	1.87
54	1.87
45	1.87
54	1.88
54	1.88
39	1.88
64	1.88
53	1.88
49	1.88
63	1.88
42	1.88
42	1.88
36	1.88
63	1.89
48	1.89
58	1.89
64	1.89
33	1.89
56	1.89
61	1.89
37	1.89
52	1.89
40	1.89
48	1.89
33	1.89
63	1.89
48	1.9
42	1.9
63	1.9
28	1.9
59	1.9
45	1.9
65	1.9
45	1.9
50	1.9
51	1.9
60	1.9
51	1.91
51	1.91
60	1.91
60	1.91
50	1.91
42	1.91
56	1.91
66	1.91
48	1.91
57	1.92
51	1.92
60	1.92
51	1.92
36	1.93
44	1.93
39	1.93
48	1.93
43	1.94
52	1.94
45	1.94
30	1.94
60	1.94
66	1.94
44	1.95
63	1.95
45	1.95
57	1.95
51	1.95
33	1.95
33	1.96
48	1.96
48	1.96
47	1.96
41	1.96
62	1.96
72	1.96
48	1.96
63	1.97
48	1.97
63	1.97
51	1.97
45	1.98
36	1.99
39	1.99
51	1.99
54	1.99
67	1.99
45	1.99
63	1.99
60	1.99
42	2
62	2
38	2
42	2
41	2
52	2
64	2
57	2
48	2
66	2
57	2
66	2.01
36	2.01
36	2.01
54	2.01
58	2.01
42	2.02
49	2.02
58	2.02
57	2.02
54	2.02
57	2.03
63	2.03
62	2.03
63	2.04
63	2.04
60	2.04
60	2.05
42	2.05
51	2.05
52	2.05
45	2.05
57	2.06
60	2.06
52	2.06
48	2.06
51	2.06
63	2.06
36	2.07
36	2.07
63	2.08
45	2.08
54	2.08
39	2.08
49	2.08
54	2.09
60	2.09
42	2.09
46	2.09
39	2.09
57	2.1
60	2.1
42	2.1
54	2.11
57	2.11
64	2.11
52	2.12
39	2.13
63	2.14
42	2.15
55	2.16
60	2.18
42	2.18
47	2.19
43	2.19
52	2.22
57	2.23
60	2.24
55	2.25
40	2.26
45	2.28
45	2.35
60	2.35

## Sheet: Adjuvant Breast- Male
Age	BSA
57	1.73
37	2
63	2.16
36	2.5

## Sheet: Palliative Breast- Female
Age	BSA
69	1.24
44	1.35
63	1.38
74	1.39
81	1.39
57	1.4
75	1.4
42	1.4
60	1.41
68	1.41
68	1.41
70	1.41
60	1.45
42	1.46
70	1.46
62	1.46
66	1.47
48	1.47
48	1.47
48	1.48
48	1.48
54	1.49
50	1.49
57	1.49
43	1.5
43	1.5
62	1.5
63	1.5
53	1.5
55	1.51
57	1.51
66	1.51
57	1.52
57	1.52
60	1.52
57	1.52
54	1.52
39	1.53
69	1.54
63	1.55
67	1.55
42	1.55
66	1.56
76	1.56
42	1.56
60	1.57
33	1.57
50	1.57
39	1.57
48	1.58
78	1.58
57	1.58
69	1.58
56	1.59
69	1.59
75	1.59
57	1.59
48	1.6
48	1.6
60	1.6
45	1.6
42	1.6
57	1.6
57	1.6
66	1.61
48	1.61
68	1.61
72	1.61
43	1.61
51	1.62
84	1.62
69	1.62
61	1.62
78	1.62
51	1.62
57	1.63
47	1.63
49	1.63
60	1.63
42	1.63
24	1.64
48	1.64
60	1.64
45	1.64
63	1.64
57	1.64
42	1.65
54	1.65
69	1.65
57	1.65
78	1.65
66	1.65
66	1.65
60	1.65
69	1.66
63	1.66
63	1.67
48	1.67
54	1.67
66	1.67
70	1.67
79	1.67
48	1.68
75	1.68
39	1.68
57	1.68
60	1.68
62	1.68
51	1.68
51	1.68
45	1.69
72	1.69
72	1.69
69	1.69
63	1.69
78	1.69
48	1.7
48	1.7
66	1.7
39	1.7
42	1.7
72	1.7
39	1.7
39	1.7
33	1.7
55	1.7
74	1.7
57	1.7
39	1.7
39	1.7
42	1.7
66	1.7
45	1.71
60	1.71
54	1.71
57	1.71
69	1.71
57	1.72
69	1.72
43	1.72
43	1.72
67	1.72
55	1.72
66	1.72
54	1.72
54	1.73
76	1.73
68	1.73
48	1.73
72	1.74
54	1.74
60	1.74
41	1.74
43	1.74
62	1.74
75	1.74
81	1.74
36	1.75
44	1.75
67	1.75
66	1.75
64	1.76
36	1.77
36	1.77
33	1.77
33	1.77
43	1.77
52	1.77
61	1.77
64	1.77
42	1.77
36	1.78
48	1.78
45	1.78
57	1.78
57	1.78
53	1.79
51	1.79
33	1.79
42	1.79
63	1.79
48	1.79
72	1.8
66	1.8
63	1.81
69	1.81
65	1.81
59	1.81
51	1.81
66	1.81
60	1.82
75	1.82
67	1.82
51	1.82
56	1.83
39	1.83
60	1.84
51	1.84
40	1.84
56	1.84
56	1.84
81	1.85
81	1.85
81	1.85
81	1.85
81	1.85
81	1.85
51	1.85
45	1.85
46	1.85
45	1.86
60	1.86
57	1.87
52	1.87
60	1.87
39	1.88
54	1.88
78	1.88
48	1.88
51	1.88
57	1.88
57	1.88
69	1.88
63	1.88
48	1.89
63	1.91
51	1.91
60	1.91
58	1.91
71	1.91
41	1.91
54	1.91
42	1.91
76	1.92
33	1.92
72	1.93
54	1.93
49	1.93
54	1.93
54	1.93
51	1.93
60	1.94
51	1.94
40	1.95
62	1.95
66	1.95
48	1.96
30	1.97
30	1.97
46	1.97
60	1.98
66	1.98
55	1.98
55	1.98
67	1.98
59	1.98
50	1.98
39	1.98
42	1.98
42	1.98
49	1.99
54	1.99
54	1.99
54	2
39	2
45	2.01
44	2.02
70	2.02
65	2.02
57	2.02
75	2.02
60	2.05
56	2.08
60	2.1
41	2.11
51	2.12
38	2.13
54	2.16
71	2.19
59	2.2
72	2.24
48	2.28

## Sheet: Palliative Breast- Male
Age	BSA
60	1.97
60	1.99
44	2.03
72	2.26

## Sheet: Adjuvant Colon- Female
Age	BSA
60	1.3
57	1.31
66	1.36
75	1.37
63	1.39
67	1.42
75	1.42
57	1.42
57	1.43
70	1.44
73	1.44
39	1.45
76	1.45
75	1.46
57	1.46
50	1.46
65	1.46
60	1.46
57	1.47
82	1.47
59	1.47
68	1.47
58	1.47
72	1.48
69	1.48
75	1.49
69	1.49
54	1.49
60	1.5
69	1.5
75	1.5
78	1.5
72	1.51
61	1.51
84	1.51
63	1.52
56	1.52
70	1.52
57	1.52
66	1.53
66	1.53
66	1.53
60	1.53
73	1.53
51	1.53
71	1.53
66	1.54
76	1.54
66	1.55
60	1.55
70	1.55
66	1.55
52	1.55
57	1.55
72	1.56
74	1.56
40	1.56
69	1.56
61	1.57
83	1.57
72	1.57
72	1.58
76	1.58
54	1.58
51	1.58
63	1.58
48	1.59
73	1.59
70	1.59
75	1.59
72	1.6
69	1.6
48	1.61
60	1.61
57	1.61
56	1.61
77	1.61
56	1.61
81	1.61
64	1.62
81	1.62
69	1.62
51	1.63
54	1.63
57	1.63
60	1.64
61	1.64
41	1.64
52	1.64
64	1.64
40	1.64
63	1.64
63	1.64
60	1.64
66	1.65
66	1.65
72	1.65
72	1.65
23	1.65
80	1.65
61	1.65
75	1.65
66	1.65
75	1.65
27	1.65
72	1.66
75	1.66
57	1.66
72	1.66
60	1.66
63	1.66
78	1.67
69	1.68
66	1.68
75	1.68
68	1.68
63	1.68
57	1.69
37	1.69
58	1.69
49	1.69
64	1.69
72	1.69
75	1.69
51	1.69
57	1.7
47	1.7
68	1.7
45	1.7
52	1.71
40	1.71
72	1.71
45	1.71
66	1.72
69	1.72
77	1.72
57	1.72
41	1.72
57	1.72
67	1.73
49	1.73
50	1.73
72	1.73
72	1.73
69	1.74
54	1.74
86	1.74
71	1.75
51	1.75
72	1.75
57	1.75
63	1.75
48	1.76
51	1.76
72	1.76
63	1.76
62	1.77
63	1.78
63	1.78
42	1.78
63	1.78
24	1.79
37	1.79
54	1.79
66	1.8
53	1.8
53	1.81
55	1.81
55	1.81
60	1.82
60	1.83
76	1.83
75	1.84
75	1.84
65	1.84
60	1.84
64	1.85
46	1.85
49	1.85
66	1.85
63	1.87
68	1.87
75	1.87
60	1.87
63	1.88
72	1.89
60	1.89
65	1.9
68	1.9
63	1.9
54	1.91
74	1.91
58	1.91
48	1.92
54	1.92
51	1.95
50	1.96
65	1.97
67	1.97
50	1.97
73	1.97
66	1.97
64	2
72	2.01
63	2.01
59	2.03
71	2.07
63	2.13
54	2.18
64	2.27

## Sheet: Adjuvant Colon- Male
Age	BSA
54	1.41
54	1.45
69	1.49
57	1.56
57	1.56
55	1.56
75	1.57
47	1.59
74	1.6
76	1.6
63	1.6
66	1.61
66	1.63
71	1.63
51	1.64
72	1.65
69	1.66
61	1.66
80	1.66
78	1.66
75	1.67
42	1.67
83	1.67
75	1.67
70	1.68
69	1.68
59	1.69
70	1.69
72	1.69
51	1.7
67	1.7
54	1.7
72	1.7
75	1.71
72	1.71
57	1.71
78	1.72
75	1.72
72	1.72
72	1.72
69	1.73
69	1.73
69	1.73
48	1.73
60	1.74
76	1.74
51	1.74
57	1.74
71	1.75
63	1.75
70	1.75
80	1.75
75	1.75
68	1.76
68	1.76
79	1.76
78	1.76
69	1.76
69	1.77
70	1.77
73	1.77
62	1.77
55	1.77
66	1.77
57	1.77
66	1.77
60	1.77
78	1.77
76	1.78
51	1.78
42	1.78
66	1.79
69	1.79
65	1.79
74	1.79
69	1.79
75	1.79
66	1.79
66	1.8
57	1.8
58	1.8
67	1.8
55	1.8
78	1.8
54	1.8
81	1.8
75	1.8
57	1.8
63	1.81
30	1.81
83	1.81
78	1.81
60	1.81
71	1.81
63	1.81
72	1.81
69	1.82
75	1.82
65	1.82
67	1.82
51	1.83
77	1.83
63	1.83
69	1.83
72	1.83
45	1.83
60	1.83
66	1.83
63	1.83
45	1.83
72	1.83
69	1.84
81	1.84
60	1.84
54	1.84
60	1.84
63	1.84
72	1.85
72	1.85
80	1.85
67	1.85
67	1.85
72	1.85
75	1.85
54	1.85
48	1.85
60	1.86
61	1.86
63	1.86
72	1.87
54	1.87
60	1.87
69	1.87
68	1.87
74	1.87
70	1.87
45	1.87
60	1.87
66	1.87
60	1.87
69	1.88
72	1.88
59	1.88
54	1.88
69	1.88
75	1.88
69	1.89
78	1.89
45	1.89
73	1.89
67	1.89
63	1.89
84	1.89
72	1.89
54	1.89
66	1.89
48	1.89
57	1.9
54	1.9
79	1.9
64	1.9
74	1.9
65	1.9
71	1.9
41	1.9
69	1.9
63	1.91
57	1.91
72	1.91
69	1.91
66	1.91
75	1.91
74	1.91
73	1.91
63	1.91
66	1.91
54	1.91
66	1.92
69	1.92
64	1.92
54	1.92
66	1.92
60	1.93
51	1.93
76	1.93
66	1.93
72	1.93
60	1.93
57	1.93
66	1.94
65	1.94
74	1.94
69	1.94
66	1.94
64	1.95
62	1.95
79	1.95
59	1.95
78	1.95
69	1.95
48	1.95
72	1.96
45	1.96
49	1.96
57	1.97
57	1.97
75	1.97
69	1.97
69	1.97
70	1.97
62	1.97
68	1.97
80	1.97
66	1.98
66	1.98
36	1.98
75	1.98
66	1.98
26	1.98
66	1.99
69	1.99
54	1.99
45	1.99
35	1.99
49	1.99
66	1.99
69	2
71	2
87	2
54	2
57	2.01
51	2.01
69	2.01
58	2.01
75	2.01
59	2.01
39	2.01
66	2.01
72	2.01
51	2.02
57	2.02
57	2.02
66	2.02
66	2.02
72	2.02
57	2.02
62	2.03
62	2.03
63	2.03
67	2.04
84	2.04
57	2.04
69	2.05
52	2.05
59	2.05
70	2.05
72	2.05
69	2.06
72	2.06
69	2.06
25	2.06
75	2.06
78	2.06
72	2.06
54	2.07
57	2.07
62	2.07
77	2.07
55	2.07
63	2.07
69	2.07
72	2.08
72	2.08
63	2.08
54	2.08
60	2.08
69	2.09
69	2.09
45	2.09
72	2.09
56	2.09
57	2.09
75	2.09
75	2.1
57	2.1
60	2.11
51	2.11
45	2.11
72	2.11
65	2.12
54	2.12
66	2.13
48	2.13
48	2.13
69	2.13
66	2.13
57	2.14
63	2.14
48	2.14
63	2.14
61	2.14
54	2.15
48	2.15
71	2.16
72	2.17
58	2.17
76	2.17
72	2.17
48	2.17
42	2.17
69	2.17
57	2.18
69	2.18
60	2.18
72	2.19
66	2.19
60	2.21
69	2.21
64	2.22
54	2.22
54	2.22
69	2.22
42	2.23
75	2.25
72	2.25
64	2.26
69	2.28
69	2.28
68	2.28
54	2.28
63	2.3
24	2.33
54	2.34
57	2.4
55	2.68

## Sheet: Palliative Colon- Female
Age	BSA
70	1.2
75	1.34
72	1.37
72	1.38
60	1.38
64	1.4
69	1.41
61	1.41
48	1.41
66	1.43
39	1.43
67	1.44
66	1.44
54	1.44
75	1.44
66	1.46
51	1.46
36	1.47
36	1.47
78	1.47
79	1.47
57	1.47
66	1.47
56	1.48
60	1.49
67	1.49
50	1.5
74	1.5
61	1.5
75	1.52
44	1.52
72	1.52
39	1.53
57	1.53
42	1.53
63	1.54
66	1.54
69	1.55
56	1.55
72	1.55
63	1.55
61	1.56
36	1.56
66	1.57
72	1.58
52	1.58
70	1.58
57	1.58
67	1.58
56	1.58
72	1.59
54	1.59
75	1.6
81	1.61
78	1.61
78	1.61
51	1.61
56	1.61
75	1.61
63	1.61
60	1.62
66	1.62
69	1.63
74	1.63
48	1.64
46	1.64
60	1.64
54	1.65
54	1.65
60	1.65
67	1.65
51	1.66
48	1.66
60	1.66
57	1.66
75	1.67
48	1.67
65	1.69
66	1.69
66	1.69
51	1.69
72	1.7
66	1.7
62	1.7
52	1.71
69	1.71
36	1.71
78	1.71
66	1.71
45	1.71
45	1.72
63	1.72
63	1.72
66	1.73
72	1.73
66	1.74
66	1.74
68	1.74
69	1.74
55	1.75
42	1.75
60	1.75
54	1.76
75	1.77
54	1.77
75	1.77
65	1.77
56	1.77
67	1.77
69	1.78
45	1.79
62	1.79
74	1.79
57	1.8
66	1.81
72	1.81
64	1.81
37	1.81
63	1.81
45	1.81
51	1.81
52	1.83
62	1.83
75	1.84
66	1.84
62	1.85
47	1.85
42	1.85
69	1.86
35	1.86
55	1.87
45	1.88
45	1.88
78	1.88
60	1.88
62	1.91
65	1.91
54	1.91
56	1.92
56	1.93
60	1.93
56	1.95
58	1.95
63	1.95
54	2
42	2.04
51	2.04
63	2.06
48	2.09
45	2.16
31	2.2

[truncated: 8 more sheets: Palliative Colon- Male, Head and Neck- Female, Head and Neck- Male, Lung- Female, Lung- Male, Ovarian , Upper GI- Female, Upper GI- Male]
